# Supplementary material for: Capturing electron-driven chiral dynamics in UV-excited molecules
Source: Nature. 2024 May 22;630(8015):109–15. doi: 10.1038/s41586-024-07415-y (PMC11153151; doi:10.1038/s41586-024-07415-y)
Supplement: Supplementary file 3 — Source Data Fig. 2 [file 41586_2024_7415_MOESM3_ESM.xlsx]

## Sheet: Fig2a
Energy (eV)\Delay (fs)	-16	-13	-10	-7	-4	-1	2	5	8	11	14	17	20	23	26	29	32	35	38	41	44	47	50	53	56	59	62	65	68
0.023688	-2.592e-07	5.4362e-07	-1.8534e-06	-2.8746e-06	5.9587e-06	3.5171e-06	-9.7768e-07	-4.7536e-06	-1.6491e-06	4.4503e-06	4.482e-06	-1.1106e-06	-1.2833e-06	5.5853e-07	2.7188e-06	7.4307e-07	5.9343e-08	5.8416e-07	1.5235e-06	2.9505e-07	6.3014e-07	9.6407e-07	-7.7044e-07	1.8581e-06	5.0268e-07	4.9529e-07	2.1884e-06	-1.7734e-08	-1.7064e-07
0.032242	9.1376e-08	5.2186e-07	-1.037e-06	-1.5042e-06	3.5053e-06	1.9703e-06	-7.6973e-07	-3.0257e-06	-5.631e-07	2.5795e-06	2.5792e-06	-8.7516e-07	-8.1168e-07	7.796e-07	1.5322e-06	8.301e-07	5.9465e-07	6.999e-07	8.9942e-07	4.7953e-07	4.8286e-07	9.3452e-07	-3.3331e-07	1.4312e-06	4.6394e-07	7.0787e-07	1.5387e-06	3.6163e-07	3.3296e-08
0.042112	1.0156e-07	4.575e-07	-5.0719e-07	-7.4629e-07	2.0281e-06	9.2944e-07	-6.8551e-07	-1.9533e-06	4.1666e-08	1.438e-06	1.4462e-06	-5.6159e-07	-4.2193e-07	8.2964e-07	8.1116e-07	5.673e-07	7.5826e-07	9.3011e-07	4.662e-07	5.5476e-07	4.3164e-07	7.9095e-07	2.1405e-08	1.1303e-06	4.3328e-07	7.5766e-07	1.0427e-06	5.3338e-07	1.0629e-07
0.053298	-2.924e-08	3.59e-07	-2.4009e-07	-3.0985e-07	1.3414e-06	4.0679e-07	-5.5022e-07	-1.3122e-06	3.6798e-07	1.0033e-06	9.6971e-07	-1.9486e-07	-1.8514e-07	7.2204e-07	3.757e-07	3.0994e-07	6.821e-07	1.0005e-06	2.0332e-07	5.9142e-07	4.3548e-07	6.8301e-07	2.9482e-07	1.0019e-06	3.8433e-07	6.8988e-07	7.6e-07	5.9742e-07	9.5145e-08
0.0658	-1.2787e-07	2.4697e-07	-1.6439e-07	1.5481e-08	9.1143e-07	1.7588e-07	-3.3117e-07	-8.3457e-07	5.5425e-07	9.1553e-07	7.7275e-07	9.9777e-08	-6.7936e-08	5.2095e-07	1.0874e-07	2.1369e-07	4.7626e-07	8.1253e-07	6.8003e-08	5.8081e-07	4.6512e-07	5.7103e-07	4.6328e-07	8.9099e-07	2.8583e-07	5.835e-07	5.9962e-07	5.6175e-07	5.5114e-08
0.079618	-1.4981e-07	1.6579e-07	-2.2384e-07	1.7059e-07	6.1732e-07	1.5602e-07	-1.1827e-07	-4.8652e-07	6.0128e-07	9.8331e-07	7.3137e-07	2.215e-07	-1.7208e-08	3.3865e-07	6.4243e-08	2.6311e-07	2.4738e-07	4.8324e-07	3.6791e-08	5.0563e-07	4.9246e-07	4.303e-07	4.9519e-07	7.3925e-07	1.625e-07	4.9262e-07	4.9852e-07	4.3684e-07	2.9175e-09
0.094752	-1.1101e-07	1.2115e-07	-2.7673e-07	1.9047e-07	3.8778e-07	2.2296e-07	4.1223e-08	-1.8881e-07	5.7785e-07	1.0197e-06	7.0331e-07	1.9663e-07	5.251e-08	2.5071e-07	2.0178e-07	3.5884e-07	9.6311e-08	1.6534e-07	6.7728e-08	3.8916e-07	4.6623e-07	2.6957e-07	4.1931e-07	5.3674e-07	9.0581e-08	3.9654e-07	3.8748e-07	2.7832e-07	-3.2785e-08
0.1112	-3.6098e-08	9.2275e-08	-2.4725e-07	1.5252e-07	2.4218e-07	3.1626e-07	1.4697e-07	6.4791e-08	5.4349e-07	9.7129e-07	6.3635e-07	1.0914e-07	1.7102e-07	2.6326e-07	4.0322e-07	4.0448e-07	4.6717e-08	-5.3217e-08	1.2785e-07	2.6787e-07	3.8224e-07	1.3538e-07	2.9162e-07	3.1938e-07	1.0592e-07	2.6945e-07	2.5085e-07	1.3767e-07	-2.7242e-08
0.12897	5.8791e-08	7.4143e-08	-1.4051e-07	1.0059e-07	1.8687e-07	4.1765e-07	2.1746e-07	2.3854e-07	5.1361e-07	8.7124e-07	5.597e-07	5.2377e-08	2.9511e-07	3.2968e-07	5.471e-07	3.5727e-07	6.5921e-08	-1.5462e-07	1.924e-07	1.8509e-07	2.7771e-07	6.028e-08	1.6798e-07	1.3312e-07	1.8002e-07	1.3579e-07	1.3125e-07	4.0859e-08	1.7631e-08
0.14805	1.5272e-07	7.2012e-08	-1.4968e-08	5.7367e-08	1.982e-07	4.9849e-07	2.5921e-07	3.0555e-07	4.8374e-07	7.645e-07	5.0494e-07	6.2522e-08	3.6676e-07	3.9257e-07	5.4789e-07	2.4267e-07	1.07e-07	-1.7326e-07	2.3264e-07	1.5998e-07	2.0629e-07	5.6093e-08	7.6058e-08	1.6186e-08	2.3604e-07	4.9868e-08	7.028e-08	-2.2499e-08	7.1407e-08
0.16845	2.1758e-07	8.5081e-08	7.5257e-08	3.2446e-08	2.3787e-07	5.2331e-07	2.6098e-07	2.8447e-07	4.5159e-07	6.753e-07	4.8309e-07	1.1337e-07	3.5375e-07	4.2069e-07	4.139e-07	1.165e-07	1.3661e-07	-1.4578e-07	2.2507e-07	1.786e-07	1.8488e-07	1.0087e-07	2.1892e-08	-1.9357e-08	2.1791e-07	3.5138e-08	7.2683e-08	-4.5024e-08	9.8121e-08
0.19016	2.3086e-07	1.0761e-07	1.0836e-07	4.3916e-08	2.7763e-07	4.7274e-07	2.165e-07	2.1461e-07	4.178e-07	6.0179e-07	4.6741e-07	1.4907e-07	2.7364e-07	4.0212e-07	2.3119e-07	2.9092e-08	1.4263e-07	-9.3117e-08	1.6991e-07	2.0814e-07	1.8718e-07	1.5796e-07	9.1487e-09	9.5297e-09	1.3352e-07	6.6702e-08	1.0576e-07	-1.5662e-08	8.7464e-08
0.21319	1.9703e-07	1.3449e-07	9.9088e-08	9.2989e-08	3.0328e-07	3.679e-07	1.3691e-07	1.2101e-07	3.7907e-07	5.3116e-07	4.2307e-07	1.404e-07	1.6655e-07	3.3662e-07	9.5219e-08	-9.4438e-09	1.2945e-07	-2.3907e-08	1.0179e-07	2.121e-07	1.7832e-07	1.9458e-07	3.5911e-08	6.7766e-08	3.084e-08	1.0447e-07	1.2641e-07	4.9454e-08	5.642e-08
0.23754	1.4462e-07	1.5463e-07	7.2962e-08	1.5559e-07	3.1312e-07	2.5708e-07	4.7909e-08	1.9391e-08	3.2756e-07	4.5755e-07	3.3917e-07	9.6949e-08	7.1986e-08	2.3957e-07	4.0405e-08	-1.7665e-08	1.0614e-07	5.6261e-08	5.8155e-08	1.8115e-07	1.4049e-07	1.9996e-07	7.8428e-08	1.2078e-07	-3.2468e-08	1.2492e-07	1.2026e-07	1.1239e-07	2.8408e-08
0.2632	1.06e-07	1.5536e-07	4.5201e-08	1.9016e-07	3.1417e-07	1.8513e-07	-2.2959e-08	-7.6185e-08	2.6388e-07	3.8332e-07	2.3427e-07	3.8776e-08	1.265e-08	1.4495e-07	4.2292e-08	-2.631e-08	8.3178e-08	1.2383e-07	5.8457e-08	1.3138e-07	8.8163e-08	1.8208e-07	9.7899e-08	1.451e-07	-2.4687e-08	1.2054e-07	9.9259e-08	1.3936e-07	1.1435e-08
0.29018	8.8934e-08	1.3233e-07	2.2929e-08	1.7101e-07	3.1293e-07	1.6109e-07	-6.4394e-08	-1.4501e-07	1.9664e-07	3.1058e-07	1.3626e-07	-1.7918e-08	-5.9995e-09	8.4519e-08	5.5424e-08	-4.8363e-08	6.751e-08	1.502e-07	8.9889e-08	8.6932e-08	4.4815e-08	1.5422e-07	7.5198e-08	1.3796e-07	3.9551e-08	9.5789e-08	7.7674e-08	1.2459e-07	3.0849e-09
0.31847	7.7534e-08	9.4226e-08	4.2525e-11	9.9904e-08	2.9741e-07	1.5591e-07	-8.8012e-08	-1.7224e-07	1.3768e-07	2.4038e-07	6.2812e-08	-6.3011e-08	4.2959e-09	6.6772e-08	5.2949e-08	-7.9115e-08	5.7532e-08	1.2648e-07	1.2332e-07	5.709e-08	2.3833e-08	1.2507e-07	3.246e-08	1.1111e-07	1.175e-07	6.0071e-08	5.7852e-08	8.6663e-08	4.6776e-11
0.34808	5.8565e-08	5.0344e-08	-2.6668e-08	9.1116e-09	2.588e-07	1.3379e-07	-1.1455e-07	-1.5698e-07	8.9982e-08	1.7538e-07	1.292e-08	-9.1335e-08	2.316e-08	6.839e-08	3.1042e-08	-9.8898e-08	5.0561e-08	7.6978e-08	1.3052e-07	4.0491e-08	2.6816e-08	1.0508e-07	7.1209e-09	8.0786e-08	1.6194e-07	2.6588e-08	3.814e-08	4.8567e-08	5.4827e-10
0.37901	3.0404e-08	6.5002e-09	-5.6842e-08	-6.0075e-08	1.9908e-07	8.0823e-08	-1.5018e-07	-1.1305e-07	4.6141e-08	1.1599e-07	-1.9741e-08	-1.0027e-07	3.0034e-08	6.213e-08	9.1122e-10	-9.6289e-08	4.2627e-08	3.2744e-08	1.0088e-07	3.0061e-08	4.0396e-08	9.7307e-08	1.3457e-08	5.6611e-08	1.5459e-07	1.6129e-10	2.3494e-08	2.3887e-08	4.6091e-09
0.41125	3.2383e-09	-3.1562e-08	-7.9925e-08	-8.1284e-08	1.346e-07	1.0858e-08	-1.806e-07	-6.2752e-08	-4.1835e-10	6.2829e-08	-4.5704e-08	-9.8541e-08	1.8932e-08	3.9131e-08	-2.4468e-08	-7.7444e-08	3.1859e-08	1.1149e-08	4.7011e-08	2.3249e-08	4.3737e-08	9.5214e-08	3.2869e-08	4.0049e-08	1.0769e-07	-1.9585e-08	1.9509e-08	1.1756e-08	7.3303e-09
0.44481	-1.0735e-08	-5.4928e-08	-8.637e-08	-6.3023e-08	8.1009e-08	-5.2554e-08	-1.8692e-07	-2.856e-08	-4.8813e-08	1.6763e-08	-6.5808e-08	-9.4751e-08	-9.7972e-10	1.1856e-08	-3.8848e-08	-6.0706e-08	1.5734e-08	1.0151e-08	-1.0651e-08	1.9508e-08	2.4216e-08	8.1044e-08	3.8762e-08	2.5699e-08	5.0586e-08	-3.4078e-08	2.2114e-08	3.7097e-09	2.1874e-09
0.47968	-8.552e-09	-5.7431e-08	-7.4372e-08	-3.0666e-08	4.3834e-08	-9.3308e-08	-1.6894e-07	-2.165e-08	-9.0372e-08	-2.4727e-08	-8.1128e-08	-9.1202e-08	-1.6651e-08	-4.3811e-09	-4.2229e-08	-6.0082e-08	-9.7078e-09	1.5479e-08	-5.3756e-08	1.6992e-08	-9.3439e-09	4.572e-08	2.1081e-08	6.5684e-09	7.8441e-09	-4.1101e-08	1.9559e-08	-7.7928e-09	-1.3634e-08
0.51587	-3.0212e-09	-4.3832e-08	-5.8116e-08	-1.1888e-08	2.3036e-08	-1.0853e-07	-1.4221e-07	-4.0172e-08	-1.1715e-07	-5.9436e-08	-9.2944e-08	-8.7005e-08	-2.6265e-08	-8.1175e-09	-4.4485e-08	-7.3617e-08	-4.2275e-08	1.1324e-08	-7.5613e-08	9.7688e-09	-3.7436e-08	5.2392e-10	-1.1183e-08	-2.0514e-08	-1.2381e-08	-3.8308e-08	5.3189e-09	-2.3546e-08	-3.2156e-08
0.55338	-5.1609e-09	-2.5684e-08	-4.9484e-08	-1.146e-08	1.0724e-08	-1.0691e-07	-1.2034e-07	-6.9667e-08	-1.2714e-07	-8.2541e-08	-1.0281e-07	-7.9957e-08	-3.7024e-08	-1.1764e-08	-4.8574e-08	-9.1503e-08	-7.2692e-08	-5.5164e-09	-7.9084e-08	-6.8895e-09	-4.8104e-08	-3.2381e-08	-4.0032e-08	-4.8283e-08	-1.7205e-08	-2.6614e-08	-1.6551e-08	-3.9479e-08	-4.0466e-08
0.5922	-1.434e-08	-1.2107e-08	-4.8705e-08	-2.0072e-08	2.0881e-09	-9.9774e-08	-1.0156e-07	-9.5087e-08	-1.2162e-07	-8.9423e-08	-1.0663e-07	-7.1278e-08	-5.2708e-08	-2.3964e-08	-5.3143e-08	-1.0401e-07	-8.8281e-08	-2.4919e-08	-6.9556e-08	-3.1815e-08	-4.1415e-08	-4.3353e-08	-5.2514e-08	-6.2919e-08	-1.5922e-08	-9.9373e-09	-3.5684e-08	-5.1185e-08	-3.285e-08
0.63234	-2.4822e-08	-6.1375e-09	-4.7728e-08	-2.5915e-08	-4.6528e-09	-9.0985e-08	-8.0817e-08	-1.0407e-07	-1.0151e-07	-7.8552e-08	-9.7509e-08	-6.3647e-08	-6.9773e-08	-4.3039e-08	-5.3955e-08	-1.0488e-07	-8.4544e-08	-3.4383e-08	-5.3645e-08	-5.5712e-08	-2.7311e-08	-3.9016e-08	-4.596e-08	-5.8586e-08	-1.2925e-08	5.7554e-09	-4.2745e-08	-5.6419e-08	-1.4625e-08
0.67379	-3.9371e-08	-6.0441e-09	-4.3629e-08	-2.9409e-08	-1.0273e-08	-7.5475e-08	-6.1538e-08	-9.5251e-08	-7.1694e-08	-5.6432e-08	-7.2834e-08	-5.6825e-08	-8.1343e-08	-5.9094e-08	-4.9989e-08	-9.3268e-08	-6.9933e-08	-3.2647e-08	-3.789e-08	-6.8593e-08	-1.4921e-08	-3.2096e-08	-2.6819e-08	-4.1927e-08	-1.1506e-08	1.3982e-08	-3.8033e-08	-5.5258e-08	7.6141e-10
0.71656	-5.5152e-08	-7.3462e-09	-3.8474e-08	-3.3883e-08	-1.229e-08	-5.1003e-08	-5.1401e-08	-7.6951e-08	-4.1045e-08	-3.3151e-08	-4.1828e-08	-5.0552e-08	-8.3491e-08	-6.6029e-08	-4.2751e-08	-6.9731e-08	-5.2476e-08	-2.7404e-08	-2.4856e-08	-6.3887e-08	-9.4484e-09	-2.8606e-08	-4.6841e-09	-2.3025e-08	-1.2587e-08	1.3885e-08	-2.883e-08	-4.8921e-08	4.5574e-09
0.76065	-5.5741e-08	-6.0501e-09	-3.233e-08	-4.0999e-08	-1.1083e-08	-2.4538e-08	-4.9669e-08	-5.9971e-08	-1.8572e-08	-1.6649e-08	-1.7542e-08	-4.6361e-08	-7.3721e-08	-6.2145e-08	-3.5033e-08	-3.9843e-08	-3.5158e-08	-2.4326e-08	-1.3549e-08	-4.1878e-08	-9.0348e-09	-2.7617e-08	1.1964e-08	-5.3001e-09	-1.3953e-08	1.1474e-08	-2.0341e-08	-3.8414e-08	-3.6285e-09
0.80605	-3.9044e-08	-5.3012e-09	-2.6703e-08	-4.8335e-08	-7.3182e-09	-2.7817e-09	-4.8949e-08	-4.7762e-08	-9.2155e-09	-1.2604e-08	-5.0616e-09	-4.076e-08	-5.4262e-08	-5.0721e-08	-3.0426e-08	-1.5724e-08	-1.9694e-08	-2.2672e-08	-7.6258e-09	-1.2765e-08	-8.2277e-09	-2.6264e-08	2.1849e-08	7.3819e-09	-1.5271e-08	6.9176e-09	-1.3692e-08	-2.7158e-08	-1.5661e-08
0.85277	-1.4209e-08	-7.4762e-09	-2.1623e-08	-5.0893e-08	-2.7114e-09	9.1208e-09	-4.4286e-08	-4.0546e-08	-1.2766e-08	-2.1286e-08	-2.3073e-10	-3.3185e-08	-3.1702e-08	-3.3645e-08	-2.9756e-08	-5.4291e-09	-7.3262e-09	-1.91e-08	-8.9971e-09	9.6851e-09	-1.763e-09	-2.3349e-08	2.7398e-08	1.1622e-08	-1.3151e-08	-3.2338e-10	-5.2599e-09	-1.7431e-08	-2.1946e-08
0.9008	1.0775e-08	-1.1379e-08	-1.3098e-08	-4.3199e-08	2.2579e-09	7.961e-09	-3.801e-08	-4.1123e-08	-2.3871e-08	-3.4955e-08	9.5187e-10	-2.8675e-08	-1.2389e-08	-1.4723e-08	-2.966e-08	-6.5866e-09	3.1588e-09	-1.0525e-08	-1.2951e-08	1.8578e-08	1.2812e-08	-1.8195e-08	2.7922e-08	1.1236e-08	-6.4621e-09	-5.8828e-09	7.2704e-09	-7.8981e-09	-1.9316e-08
0.95015	1.9868e-08	-1.3904e-08	-4.4005e-09	-2.8236e-08	4.7606e-09	-1.2864e-09	-3.6481e-08	-4.6698e-08	-3.3119e-08	-4.3668e-08	-1.3404e-09	-2.7322e-08	-3.3335e-09	-1.6752e-09	-2.5829e-08	-1.2831e-08	9.2327e-09	-1.0584e-09	-1.5206e-08	1.3375e-08	2.8267e-08	-7.3667e-09	2.3021e-08	7.1861e-09	1.4037e-10	-1.0537e-08	2.0927e-08	-9.8951e-10	-1.0946e-08
1.0008	1.6872e-08	-1.3237e-08	2.4462e-09	-1.2975e-08	3.3642e-09	-1.3718e-08	-3.9802e-08	-5.3441e-08	-3.1327e-08	-3.9759e-08	-8.4321e-09	-2.7705e-08	-3.9291e-09	1.1508e-09	-1.5727e-08	-1.6763e-08	9.677e-09	4.1114e-09	-1.3608e-08	3.3484e-09	3.7341e-08	8.3918e-09	1.3074e-08	3.3701e-09	4.4879e-09	-1.2108e-08	2.9352e-08	1.8973e-09	-1.9375e-09
1.0528	1.1584e-08	-1.2212e-08	3.6969e-09	-3.6388e-09	-1.6372e-09	-2.3911e-08	-4.2167e-08	-5.6574e-08	-1.8044e-08	-2.4054e-08	-1.7226e-08	-2.7021e-08	-8.7567e-09	-3.3824e-09	-2.0283e-09	-1.5944e-08	5.7452e-09	2.7691e-09	-8.7976e-09	-3.216e-09	3.6258e-08	2.2009e-08	1.528e-09	2.5965e-09	6.5677e-09	-1.0038e-08	2.8162e-08	3.6231e-10	5.5424e-09
1.1061	6.1537e-09	-1.3938e-08	-2.7629e-09	-1.9327e-09	-7.741e-09	-2.6377e-08	-4.0171e-08	-5.2721e-08	-1.1069e-09	-6.4599e-09	-2.178e-08	-2.2529e-08	-1.37e-08	-9.1245e-09	9.5241e-09	-1.294e-08	-3.7107e-10	-2.9828e-09	-4.9656e-09	-5.12e-09	2.5332e-08	2.6432e-08	-6.1295e-09	3.1046e-09	6.7755e-09	-7.9877e-09	1.8317e-08	-5.2281e-09	1.2167e-08
1.1607	6.0271e-09	-1.6061e-08	-9.5924e-09	-3.1496e-09	-9.864e-09	-2.2566e-08	-3.3406e-08	-4.4341e-08	1.0068e-08	6.7534e-09	-1.9062e-08	-1.6615e-08	-1.5201e-08	-1.0525e-08	1.5056e-08	-8.8778e-09	-2.9663e-09	-8.4486e-09	-2.0884e-09	-4.1471e-09	1.1473e-08	1.9499e-08	-7.0695e-09	6.4242e-09	6.6693e-09	-4.684e-09	6.3754e-09	-1.1198e-08	1.7514e-08
1.2166	7.0846e-09	-1.3968e-08	-1.098e-08	-2.8811e-09	-6.4956e-09	-1.4873e-08	-2.5452e-08	-3.312e-08	1.2706e-08	1.2895e-08	-1.1654e-08	-9.5936e-09	-1.2427e-08	-8.9959e-09	1.3504e-08	-4.476e-09	-1.013e-09	-1.0131e-08	2.0928e-10	-4.2574e-09	4.164e-10	7.6806e-09	-2.6341e-09	9.7141e-09	6.2674e-09	-4.4851e-10	-1.4504e-09	-1.5509e-08	2.0985e-08
1.2739	9.8843e-09	-6.2105e-09	-4.4199e-09	-3.7835e-10	9.8412e-10	-8.5251e-09	-1.828e-08	-2.2817e-08	1.0293e-08	1.4724e-08	-2.9366e-09	-2.8342e-09	-5.7458e-09	-7.6127e-09	8.7003e-09	6.0168e-10	3.4339e-09	-6.5172e-09	4.0983e-09	-5.1249e-09	-2.4672e-09	-2.6301e-09	2.5138e-09	1.1725e-08	7.0691e-09	6.1985e-09	-4.2102e-09	-1.5588e-08	2.1941e-08
1.3325	1.0029e-08	2.5933e-09	3.2288e-09	1.2506e-09	7.4002e-09	-5.0817e-09	-1.3762e-08	-1.4209e-08	7.6248e-09	1.3207e-08	4.9154e-09	3.7034e-09	1.7078e-09	-8.2898e-09	4.3002e-09	4.9282e-09	6.6892e-09	1.5904e-09	1.0004e-08	-5.2693e-09	8.6929e-10	-7.9173e-09	3.2751e-09	9.4755e-09	9.8607e-09	1.2485e-08	-4.4741e-09	-1.2589e-08	2.0974e-08
1.3923	7.2987e-09	7.3147e-09	7.15e-09	4.6888e-10	9.026e-09	-4.0653e-09	-1.1649e-08	-8.3359e-09	7.4293e-09	9.5434e-09	1.1322e-08	8.6112e-09	6.9255e-09	-8.8452e-09	2.6159e-09	7.1736e-09	7.0197e-09	1.0337e-08	1.6283e-08	-2.9313e-09	7.1606e-09	-9.568e-09	-2.1247e-09	4.5751e-09	1.3832e-08	1.6015e-08	-4.21e-09	-7.7964e-09	1.7383e-08
1.4535	3.1145e-09	8.1548e-09	7.3738e-09	-8.4928e-10	5.6376e-09	-2.2845e-09	-1.0813e-08	-4.5125e-09	9.2999e-09	5.7045e-09	1.4807e-08	1.1472e-08	8.8875e-09	-6.7346e-09	2.8732e-09	7.7551e-09	5.781e-09	1.4947e-08	1.8834e-08	1.1404e-09	1.2266e-08	-1.0498e-08	-9.6919e-09	-7.645e-10	1.6702e-08	1.5302e-08	-3.1004e-09	-3.8069e-09	1.0468e-08
1.516	1.3262e-09	8.4768e-09	8.4556e-09	-5.2348e-10	-4.3532e-10	2.1235e-09	-9.5637e-09	-2.9775e-09	1.0854e-08	3.9995e-09	1.4394e-08	1.2197e-08	9.2882e-09	-1.9442e-09	3.5279e-09	7.8909e-09	5.162e-09	1.3673e-08	1.4865e-08	4.8713e-09	1.5007e-08	-1.1245e-08	-1.4383e-08	-3.2351e-09	1.6734e-08	1.1193e-08	-9.2919e-10	-7.2959e-10	5.7585e-10
1.5799	1.0709e-09	9.8151e-09	1.1973e-08	1.5444e-09	-6.1044e-09	8.4268e-09	-7.6271e-09	-3.2046e-09	9.6361e-09	5.2104e-09	1.0908e-08	1.1471e-08	9.3808e-09	3.0689e-09	3.0898e-09	8.4001e-09	6.6724e-09	8.6883e-09	5.7927e-09	6.6477e-09	1.5488e-08	-1.1199e-08	-1.343e-08	-2.1023e-09	1.358e-08	5.3527e-09	1.586e-09	2.4975e-09	-9.0495e-09
1.645	-4.9055e-10	1.0308e-08	1.4905e-08	3.3605e-09	-9.4115e-09	1.3144e-08	-5.6471e-09	-3.7352e-09	5.8259e-09	8.1027e-09	7.0514e-09	1.0071e-08	9.4556e-09	6.6505e-09	1.8783e-09	9.2581e-09	9.4854e-09	3.6264e-09	-3.1817e-09	6.9335e-09	1.398e-08	-9.0222e-09	-7.5782e-09	1.1454e-09	8.8892e-09	-2.1087e-10	3.2028e-09	6.8526e-09	-1.4557e-08
1.7115	-6.7883e-09	8.7361e-09	1.3191e-08	4.9357e-09	-9.5602e-09	1.3666e-08	-4.2777e-09	-2.9805e-09	2.253e-09	1.1424e-08	4.8684e-09	8.7635e-09	8.6374e-09	8.9441e-09	1.5698e-10	1.0328e-08	1.2298e-08	6.7165e-10	-7.5184e-09	6.445e-09	1.0555e-08	-5.3883e-09	7.9894e-10	4.2255e-09	5.0027e-09	-4.0726e-09	3.9742e-09	9.9339e-09	-1.4454e-08
1.7792	-1.529e-08	5.3206e-09	7.7132e-09	7.0617e-09	-7.4478e-09	1.0401e-08	-3.5822e-09	-5.1719e-10	2.0352e-09	1.4366e-08	4.1879e-09	7.1208e-09	6.9807e-09	1.0553e-08	-1.5843e-09	1.0905e-08	1.2732e-08	-2.6542e-10	-6.8792e-09	5.614e-09	6.6173e-09	-1.7744e-09	8.9701e-09	5.9102e-09	2.8379e-09	-4.5889e-09	4.6435e-09	9.7406e-09	-1.0625e-08
1.8483	-2.0523e-08	2.1834e-09	1.2376e-09	8.9013e-09	-3.8464e-09	6.2137e-09	-3.2434e-09	3.0897e-09	4.7818e-09	1.5187e-08	4.0202e-09	5.8288e-09	5.8624e-09	1.0612e-08	-2.691e-09	1.004e-08	8.9028e-09	6.2067e-11	-4.1958e-09	3.5905e-09	2.6016e-09	1.8466e-09	1.3506e-08	5.7034e-09	2.005e-09	-2.3057e-09	5.3353e-09	5.9044e-09	-5.9361e-09
1.9187	-1.6918e-08	-1.5118e-10	-2.0858e-09	6.6926e-09	6.5083e-10	3.0667e-09	-2.9768e-09	5.9313e-09	7.9863e-09	1.3904e-08	3.5406e-09	4.3929e-09	6.1007e-09	8.8727e-09	-2.1577e-09	6.811e-09	8.7903e-10	1.2739e-09	-2.2924e-09	1.1257e-09	-4.9546e-10	6.0279e-09	1.2613e-08	4.4645e-09	7.7564e-10	2.3886e-09	5.4369e-09	3.237e-09	-2.0269e-09
1.9905	-7.1261e-09	-8.3982e-10	-3.8341e-09	-4.6144e-10	5.9446e-09	2.2822e-09	-2.1556e-09	8.3356e-09	8.1073e-09	9.3481e-09	2.5868e-09	4.5261e-09	7.8894e-09	5.3332e-09	-3.4813e-10	1.7173e-09	-8.7367e-09	2.6844e-09	-1.9502e-09	-1.7645e-09	-4.231e-09	1.1569e-08	7.2958e-09	9.4926e-10	-1.9141e-09	6.6549e-09	4.3294e-09	2.9481e-09	1.3302e-09
2.0635	5.53e-09	-1.9916e-09	-2.003e-09	-1.0193e-08	1.0686e-08	2.6062e-09	-8.3983e-10	7.6128e-09	6.9645e-09	7.0733e-09	2.2128e-09	2.9668e-09	8.9742e-09	2.9885e-09	2.8935e-09	-3.1267e-09	-1.4918e-08	4.6453e-09	-2.0892e-09	-2.6102e-09	-4.957e-09	1.5145e-08	2.2874e-09	-1.5691e-09	-5.7677e-09	1.0672e-08	2.887e-09	7.5791e-09	3.6671e-09
2.1378	9.4523e-09	-2.3753e-09	-3.4326e-09	-1.4739e-08	1.269e-08	4.472e-09	8.216e-10	7.4746e-09	3.8081e-09	4.0147e-09	2.1372e-09	2.9475e-09	9.3387e-09	7.4745e-10	4.3156e-09	-5.6615e-09	-1.4858e-08	6.327e-09	-9.9361e-10	-4.1234e-09	-6.2649e-09	1.5731e-08	-1.3384e-09	-4.4688e-09	-8.3414e-09	9.6318e-09	1.1813e-09	7.5654e-09	5.1384e-09
2.2135	1.3748e-08	-6.6226e-09	2.3152e-09	-1.6135e-08	1.0655e-08	4.1488e-09	1.2997e-09	1.4494e-09	5.0764e-09	9.5151e-09	3.3254e-09	-4.1499e-09	6.8954e-09	2.3125e-09	6.8085e-09	-6.2142e-09	-9.4248e-09	7.7716e-09	1.5794e-09	-1.8816e-09	6.2231e-10	1.011e-08	-7.4136e-10	-3.6599e-10	-8.5346e-09	9.9908e-09	1.0374e-09	1.2412e-08	3.9107e-09
2.2905	4.207e-09	-5.8924e-09	-3.3521e-09	-8.9918e-09	6.4269e-09	5.0513e-09	1.9511e-09	3.1016e-09	1.6749e-09	4.5781e-09	2.8158e-09	-1.9429e-09	6.1672e-09	4.7345e-10	4.4923e-09	-4.9954e-09	-4.2708e-09	6.1791e-09	3.6713e-09	-4.2333e-09	-1.3157e-09	6.2964e-09	-2.0053e-09	-1.4323e-09	-5.249e-09	1.8605e-09	-1.7572e-10	3.1958e-09	2.5098e-09
2.3688	1.9185e-08	-1.2319e-08	1.6073e-08	-1.2173e-08	1.104e-09	-1.4091e-09	-5.1435e-10	-1.1154e-08	9.9752e-09	1.9993e-08	3.6928e-09	-1.7202e-08	-2.5918e-10	7.2374e-09	8.7293e-09	-4.3809e-09	-1.4501e-10	4.9644e-09	3.8772e-09	5.7931e-09	1.5721e-08	-2.8388e-09	3.4377e-09	1.1201e-08	-2.9518e-09	1.0112e-08	1.9812e-09	2.0782e-08	-1.7887e-09

## Sheet: Fig2b
Energy (eV)\Delay (fs)	-16	-13	-10	-7	-4	-1	2	5	8	11	14	17	20	23	26	29	32	35	38	41	44	47	50	53	56	59	62	65	68
0.023688	-2.6217e-07	2.0611e-07	-1.1843e-06	-1.5403e-06	2.8772e-06	1.6215e-06	-6.9979e-07	-2.7219e-06	-9.8644e-07	2.2944e-06	2.1235e-06	-8.4996e-07	-5.6205e-07	1.8182e-07	1.5197e-06	1.7338e-07	-2.7348e-07	3.3946e-07	8.9795e-07	-1.5154e-08	5.4032e-07	2.656e-07	-5.0991e-07	6.8318e-07	2.6345e-07	1.4467e-07	1.0903e-06	-2.0869e-07	-1.5228e-07
0.032242	-8.9189e-08	2.3273e-07	-6.4125e-07	-7.9128e-07	1.6491e-06	9.0548e-07	-5.2224e-07	-1.6565e-06	-4.0801e-07	1.3237e-06	1.1709e-06	-6.0671e-07	-3.9309e-07	2.858e-07	8.7218e-07	3.8574e-07	7.4342e-08	3.4847e-07	4.8422e-07	7.6914e-08	3.794e-07	3.3827e-07	-1.777e-07	5.7446e-07	2.5142e-07	2.723e-07	7.4705e-07	7.3896e-08	-5.4106e-08
0.042112	-4.8139e-08	2.2656e-07	-3.1089e-07	-3.8676e-07	9.1329e-07	4.3805e-07	-4.3993e-07	-1.0663e-06	-1.0203e-07	7.2755e-07	6.2601e-07	-4.2852e-07	-2.5143e-07	3.1265e-07	4.7042e-07	3.529e-07	2.0354e-07	4.355e-07	2.2034e-07	1.3839e-07	2.978e-07	3.1424e-07	3.1954e-08	4.7251e-07	2.5166e-07	3.0971e-07	4.9185e-07	2.0607e-07	6.8049e-10
0.053298	-6.7744e-08	1.9271e-07	-1.3935e-07	-1.6796e-07	5.747e-07	2.1144e-07	-3.4706e-07	-7.5708e-07	5.4868e-08	4.8674e-07	4.1162e-07	-2.4708e-07	-1.669e-07	2.7949e-07	2.357e-07	2.6743e-07	2.1085e-07	4.7301e-07	8.1032e-08	1.976e-07	2.5588e-07	2.7491e-07	1.6804e-07	4.3409e-07	2.3716e-07	2.8116e-07	3.4569e-07	2.5984e-07	1.8933e-08
0.0658	-8.2129e-08	1.428e-07	-6.8536e-08	-7.5531e-09	3.7669e-07	1.0771e-07	-2.162e-07	-5.378e-07	1.5411e-07	4.1899e-07	3.2863e-07	-8.1403e-08	-1.1871e-07	2.1323e-07	9.3466e-08	2.2355e-07	1.6374e-07	4.0546e-07	2.1651e-08	2.3819e-07	2.3901e-07	2.2698e-07	2.509e-07	4.0355e-07	1.8926e-07	2.2782e-07	2.648e-07	2.5738e-07	1.9372e-08
0.079618	-7.8116e-08	1.0275e-07	-7.5291e-08	7.4987e-08	2.6185e-07	8.8638e-08	-9.6508e-08	-3.753e-07	1.9608e-07	4.3094e-07	3.1718e-07	1.6068e-08	-8.7172e-08	1.5467e-07	5.762e-08	2.2397e-07	9.9457e-08	2.7289e-07	1.3191e-08	2.3716e-07	2.3901e-07	1.7231e-07	2.749e-07	3.5409e-07	1.248e-07	1.8361e-07	2.222e-07	2.1e-07	7.7853e-09
0.094752	-5.9281e-08	8.2237e-08	-9.4516e-08	9.9679e-08	1.8456e-07	1.0115e-07	-1.3658e-08	-2.2383e-07	2.0887e-07	4.3226e-07	3.112e-07	4.6526e-08	-4.0037e-08	1.3186e-07	1.0161e-07	2.3573e-07	5.5744e-08	1.3454e-07	2.7049e-08	2.0376e-07	2.2509e-07	1.1781e-07	2.524e-07	2.7736e-07	8.4091e-08	1.496e-07	1.8164e-07	1.4725e-07	-2.3886e-09
0.1112	-3.0052e-08	7.2226e-08	-9.0495e-08	9.2546e-08	1.3836e-07	1.2342e-07	3.3521e-08	-8.4823e-08	2.1468e-07	4.0359e-07	2.8897e-07	3.801e-08	2.9725e-08	1.4761e-07	1.7627e-07	2.2581e-07	4.1482e-08	2.9877e-08	4.7223e-08	1.598e-07	1.8485e-07	7.468e-08	1.9888e-07	1.8563e-07	8.4582e-08	1.1141e-07	1.2933e-07	8.9575e-08	-1.5436e-09
0.12897	7.0736e-09	6.4928e-08	-5.7961e-08	6.9411e-08	1.1859e-07	1.542e-07	5.9581e-08	1.946e-08	2.1722e-07	3.6514e-07	2.6124e-07	3.1991e-08	9.9888e-08	1.8148e-07	2.3652e-07	1.832e-07	4.8322e-08	-2.5645e-08	6.7971e-08	1.2758e-07	1.3243e-07	4.9622e-08	1.341e-07	9.9705e-08	1.1256e-07	6.922e-08	7.7997e-08	4.6584e-08	8.9595e-09
0.14805	4.5439e-08	5.9801e-08	-1.4234e-08	4.3417e-08	1.1554e-07	1.8492e-07	7.3947e-08	7.2547e-08	2.1373e-07	3.3405e-07	2.3824e-07	4.5899e-08	1.4545e-07	2.0788e-07	2.4812e-07	1.228e-07	6.2675e-08	-4.1916e-08	8.1407e-08	1.1476e-07	9.522e-08	4.7122e-08	7.5535e-08	3.9477e-08	1.3233e-07	3.85e-08	4.5528e-08	1.2776e-08	2.0135e-08
0.16845	7.3651e-08	5.8297e-08	2.2257e-08	2.4614e-08	1.1961e-07	2.005e-07	7.3964e-08	8.0427e-08	2.0465e-07	3.1154e-07	2.2348e-07	6.9483e-08	1.5323e-07	2.1298e-07	2.0841e-07	6.6891e-08	7.3517e-08	-3.5741e-08	7.8223e-08	1.1405e-07	8.2908e-08	6.1128e-08	3.528e-08	1.3266e-08	1.1913e-07	2.9786e-08	3.845e-08	-6.5923e-09	2.4102e-08
0.19016	8.2782e-08	6.0681e-08	4.1006e-08	2.3514e-08	1.2502e-07	1.893e-07	5.7528e-08	6.061e-08	1.9207e-07	2.8813e-07	2.0901e-07	8.1248e-08	1.3034e-07	1.9376e-07	1.4211e-07	3.193e-08	7.4849e-08	-1.9003e-08	5.652e-08	1.1386e-07	8.1755e-08	7.7338e-08	1.9132e-08	1.5936e-08	7.6981e-08	3.8267e-08	4.8191e-08	-3.9588e-09	2.0407e-08
0.21319	7.4188e-08	6.5834e-08	4.3545e-08	4.0419e-08	1.2779e-07	1.5506e-07	2.9147e-08	2.6701e-08	1.7535e-07	2.5706e-07	1.8421e-07	7.2253e-08	9.1712e-08	1.5408e-07	8.3318e-08	1.6852e-08	6.6438e-08	3.8219e-09	2.8935e-08	1.0289e-07	7.4048e-08	8.2922e-08	2.5018e-08	3.3182e-08	2.6521e-08	5.0979e-08	5.8111e-08	1.7011e-08	1.3897e-08
0.23754	5.8412e-08	6.9023e-08	3.5898e-08	6.3589e-08	1.2637e-07	1.1346e-07	-1.4269e-09	-1.2121e-08	1.5071e-07	2.1902e-07	1.4486e-07	4.9488e-08	5.2352e-08	1.0371e-07	4.8875e-08	1.0883e-08	5.1396e-08	3.1732e-08	1.0065e-08	7.9913e-08	5.2664e-08	7.466e-08	4.0752e-08	5.0762e-08	-7.2971e-09	5.8066e-08	5.9795e-08	4.1724e-08	8.14e-09
0.2632	4.7157e-08	6.6184e-08	2.3656e-08	7.5922e-08	1.2248e-07	8.2146e-08	-2.4945e-08	-4.9475e-08	1.1926e-07	1.7953e-07	9.6858e-08	2.2325e-08	2.1946e-08	5.8126e-08	3.5144e-08	1.1958e-09	3.668e-08	5.5864e-08	8.6319e-09	5.2068e-08	2.6163e-08	5.9129e-08	4.9134e-08	5.8532e-08	-1.0227e-08	5.4931e-08	5.4265e-08	5.5347e-08	2.8363e-09
0.29018	4.2717e-08	5.6786e-08	1.1813e-08	6.7956e-08	1.1915e-07	6.7194e-08	-3.828e-08	-7.7706e-08	8.708e-08	1.4276e-07	5.1703e-08	-3.9111e-09	5.4311e-09	2.9521e-08	2.8548e-08	-1.5682e-08	2.7199e-08	6.3885e-08	2.0642e-08	2.82e-08	7.3335e-09	4.4305e-08	4.093e-08	5.5029e-08	1.3025e-08	4.3188e-08	4.5464e-08	5.2188e-08	-2.5129e-09
0.31847	3.8701e-08	4.4557e-08	-3.1572e-10	4.1248e-08	1.1214e-07	6.0948e-08	-4.5957e-08	-8.9797e-08	6.0712e-08	1.1026e-07	1.8741e-08	-2.6673e-08	1.0854e-09	1.928e-08	2.0023e-08	-3.4691e-08	2.2639e-08	5.1153e-08	3.5049e-08	1.2087e-08	1.6225e-09	3.3547e-08	2.3294e-08	4.4524e-08	4.5581e-08	2.7445e-08	3.4773e-08	3.7649e-08	-5.822e-09
0.34808	3.0617e-08	3.0813e-08	-1.3189e-08	8.4792e-09	9.7367e-08	5.142e-08	-5.5682e-08	-8.3024e-08	4.0734e-08	8.2005e-08	-1.8138e-09	-4.3507e-08	2.6465e-09	1.7209e-08	7.7415e-09	-4.4918e-08	2.0087e-08	2.7214e-08	4.0389e-08	3.4579e-09	7.274e-09	2.8477e-08	1.0191e-08	3.2721e-08	6.737e-08	1.3182e-08	2.313e-08	2.1274e-08	-5.4804e-09
0.37901	1.8555e-08	1.4944e-08	-2.6999e-08	-1.5872e-08	7.4465e-08	3.3512e-08	-6.9718e-08	-6.21e-08	2.2467e-08	5.6587e-08	-1.4375e-08	-5.1754e-08	2.6851e-09	1.2586e-08	-4.7713e-09	-4.1381e-08	1.6471e-08	6.1005e-09	3.1866e-08	-5.7197e-10	1.5929e-08	2.8336e-08	8.7587e-09	2.2017e-08	6.8631e-08	1.2156e-09	1.4222e-08	1.0128e-08	-1.9691e-09
0.41125	7.3333e-09	-2.3708e-09	-3.7335e-08	-2.3374e-08	4.9782e-08	1.0681e-08	-8.2437e-08	-3.7625e-08	2.5194e-09	3.3395e-08	-2.5101e-08	-5.3656e-08	-1.6964e-09	2.6871e-09	-1.3789e-08	-2.949e-08	1.1162e-08	-4.0626e-09	1.3683e-08	-1.2526e-09	1.8231e-08	3.0313e-08	1.3344e-08	1.2973e-08	5.2292e-08	-9.0736e-09	1.1216e-08	5.3868e-09	1.1872e-09
0.44481	1.8021e-09	-1.6045e-08	-4.0769e-08	-1.754e-08	3.0129e-08	-1.0629e-08	-8.562e-08	-2.0303e-08	-1.8446e-08	1.2956e-08	-3.4572e-08	-5.2407e-08	-8.2233e-09	-6.9891e-09	-1.8411e-08	-2.0049e-08	3.9673e-09	-3.9867e-09	-7.0672e-09	1.0918e-09	1.0053e-08	2.8231e-08	1.444e-08	4.584e-09	2.9458e-08	-1.7124e-08	1.2449e-08	3.9351e-09	1.6563e-10
0.47968	2.5187e-09	-2.0653e-08	-3.7123e-08	-7.2137e-09	1.7915e-08	-2.6138e-08	-7.826e-08	-1.4894e-08	-3.6144e-08	-5.4076e-09	-4.1841e-08	-4.9935e-08	-1.2959e-08	-1.0108e-08	-1.9315e-08	-1.9996e-08	-6.7169e-09	-7.2821e-10	-2.3839e-08	5.0139e-09	-4.2304e-09	1.8197e-08	8.0875e-09	-4.0428e-09	1.0425e-08	-2.0462e-08	1.2427e-08	1.7247e-09	-6.1142e-09
0.51587	4.057e-09	-1.6369e-08	-3.3014e-08	-2.2896e-09	1.2053e-08	-3.4338e-08	-6.6465e-08	-1.9948e-08	-4.7341e-08	-2.0751e-08	-4.6339e-08	-4.6468e-08	-1.539e-08	-6.8926e-09	-2.0381e-08	-2.7206e-08	-2.0405e-08	-1.5883e-09	-3.3833e-08	6.2645e-09	-1.6635e-08	3.0916e-09	-3.0627e-09	-1.3583e-08	-6.226e-10	-1.8082e-08	7.5952e-09	-2.8683e-09	-1.3876e-08
0.55338	1.8405e-09	-8.2957e-09	-3.2674e-08	-4.5625e-09	8.1227e-09	-3.7165e-08	-5.607e-08	-2.996e-08	-5.1763e-08	-3.1293e-08	-4.8599e-08	-4.1608e-08	-1.8192e-08	-3.8402e-09	-2.2136e-08	-3.5909e-08	-3.3702e-08	-8.0553e-09	-3.7068e-08	6.1822e-10	-2.2343e-08	-9.9031e-09	-1.3149e-08	-2.1886e-08	-5.7444e-09	-1.187e-08	-1.1276e-09	-9.1947e-09	-1.7646e-08
0.5922	-3.3738e-09	-1.9957e-09	-3.4556e-08	-1.0442e-08	4.039e-09	-3.7535e-08	-4.6822e-08	-3.965e-08	-5.0272e-08	-3.531e-08	-4.7811e-08	-3.6117e-08	-2.2933e-08	-6.0803e-09	-2.3926e-08	-4.1869e-08	-4.1182e-08	-1.5682e-08	-3.4489e-08	-1.1697e-08	-2.0885e-08	-1.6442e-08	-1.8057e-08	-2.4774e-08	-7.8581e-09	-4.5725e-09	-9.6505e-09	-1.522e-08	-1.5165e-08
0.63234	-8.8517e-09	2.5414e-11	-3.3824e-08	-1.4854e-08	-7.0664e-11	-3.6261e-08	-3.677e-08	-4.4314e-08	-4.3211e-08	-3.2421e-08	-4.2319e-08	-3.1536e-08	-2.9152e-08	-1.3461e-08	-2.4306e-08	-4.339e-08	-4.0443e-08	-1.9667e-08	-2.8155e-08	-2.4779e-08	-1.5714e-08	-1.7208e-08	-1.6608e-08	-2.0923e-08	-8.1338e-09	1.3201e-09	-1.3928e-08	-1.8998e-08	-8.6213e-09
0.67379	-1.5493e-08	-1.4186e-09	-2.9328e-08	-1.7007e-08	-3.3982e-09	-3.0883e-08	-2.7323e-08	-4.2528e-08	-3.2007e-08	-2.5334e-08	-3.1608e-08	-2.7895e-08	-3.4574e-08	-2.1296e-08	-2.328e-08	-4.0431e-08	-3.416e-08	-1.9568e-08	-2.0679e-08	-3.2137e-08	-1.0312e-08	-1.5551e-08	-1.0332e-08	-1.375e-08	-7.8739e-09	3.7089e-09	-1.3455e-08	-1.9996e-08	-3.1082e-09
0.71656	-2.1533e-08	-3.6905e-09	-2.3268e-08	-1.7974e-08	-4.5815e-09	-2.0578e-08	-2.1683e-08	-3.6487e-08	-1.9971e-08	-1.7722e-08	-1.9007e-08	-2.5094e-08	-3.699e-08	-2.6086e-08	-2.1152e-08	-3.2367e-08	-2.5511e-08	-1.8032e-08	-1.3566e-08	-3.0266e-08	-6.8263e-09	-1.3656e-08	-2.0707e-09	-6.9307e-09	-7.5952e-09	2.4764e-09	-1.0651e-08	-1.8731e-08	-1.7816e-09
0.76065	-2.0379e-08	-4.5528e-09	-1.7124e-08	-1.9258e-08	-3.8319e-09	-8.8342e-09	-1.9772e-08	-2.9887e-08	-1.0623e-08	-1.2004e-08	-9.0964e-09	-2.3426e-08	-3.4353e-08	-2.6393e-08	-1.8504e-08	-2.0341e-08	-1.6423e-08	-1.6608e-08	-7.0092e-09	-2.0051e-08	-5.021e-09	-1.1985e-08	5.0946e-09	-8.7809e-10	-6.7464e-09	3.84e-10	-7.5437e-09	-1.5614e-08	-4.3558e-09
0.80605	-1.2158e-08	-5.022e-09	-1.2429e-08	-2.0941e-08	-1.9207e-09	6.5548e-10	-1.9097e-08	-2.4078e-08	-6.1312e-09	-1.0101e-08	-3.8729e-09	-2.1107e-08	-2.7148e-08	-2.3227e-08	-1.6415e-08	-9.0582e-09	-8.7965e-09	-1.4573e-08	-3.0378e-09	-6.8574e-09	-3.5801e-09	-1.0128e-08	9.9208e-09	3.5495e-09	-5.6694e-09	-2.0773e-09	-4.8714e-09	-1.1985e-08	-7.6633e-09
0.85277	-1.4854e-09	-5.681e-09	-9.3221e-09	-2.1665e-08	3.0807e-11	5.3136e-09	-1.7867e-08	-1.9767e-08	-6.4827e-09	-1.2221e-08	-2.0096e-09	-1.7709e-08	-1.823e-08	-1.7237e-08	-1.5371e-08	-2.9519e-09	-3.6547e-09	-1.0982e-08	-2.5748e-09	3.2132e-09	-8.7715e-10	-7.8947e-09	1.2701e-08	5.1448e-09	-3.6474e-09	-4.5483e-09	-1.6949e-09	-8.489e-09	-8.4969e-09
0.9008	8.498e-09	-6.0612e-09	-5.4138e-09	-1.8889e-08	1.8134e-09	3.8814e-09	-1.661e-08	-1.872e-08	-9.6438e-09	-1.5607e-08	-1.9222e-09	-1.5505e-08	-1.0336e-08	-9.8468e-09	-1.4399e-08	-2.3239e-09	8.0271e-11	-5.303e-09	-3.5294e-09	7.4991e-09	4.5529e-09	-5.3358e-09	1.2878e-08	5.1993e-09	-7.6266e-10	-4.9458e-09	2.7904e-09	-4.281e-09	-6.4712e-09
0.95015	1.1608e-08	-5.2245e-09	-1.6082e-09	-1.2959e-08	2.7693e-09	-8.0877e-10	-1.7001e-08	-1.9927e-08	-1.2289e-08	-1.7098e-08	-3.0931e-09	-1.4459e-08	-6.0355e-09	-4.031e-09	-1.2409e-08	-4.8891e-09	2.4109e-09	3.9189e-10	-4.0946e-09	5.8757e-09	1.0255e-08	-1.2063e-09	1.0718e-08	3.514e-09	1.3452e-09	-4.3143e-09	7.6257e-09	-7.3403e-10	-3.0881e-09
1.0008	9.4484e-09	-3.5516e-09	1.5773e-09	-6.214e-09	2.791e-09	-6.0714e-09	-1.8666e-08	-2.1891e-08	-1.1164e-08	-1.4255e-08	-5.5504e-09	-1.3945e-08	-4.9813e-09	-1.7121e-09	-8.5102e-09	-7.0077e-09	3.1709e-09	3.8405e-09	-3.4332e-09	2.2145e-09	1.3622e-08	4.2367e-09	6.7905e-09	1.5679e-09	2.2883e-09	-2.7786e-09	1.0806e-08	1.1856e-09	6.3566e-11
1.0528	6.0258e-09	-3.0774e-09	2.3991e-09	-1.5688e-09	1.8272e-09	-9.6689e-09	-1.9484e-08	-2.2753e-08	-6.14e-09	-7.5505e-09	-8.0774e-09	-1.2981e-08	-5.3402e-09	-2.0458e-09	-3.3089e-09	-7.0472e-09	2.5472e-09	4.2025e-09	-1.9154e-09	-1.8762e-10	1.3282e-08	8.7309e-09	2.4924e-09	8.6549e-10	2.5622e-09	-8.2167e-10	1.0596e-08	1.0962e-09	2.6978e-09
1.1061	2.3112e-09	-4.8617e-09	-1.9841e-10	-3.5633e-10	1.788e-10	-9.9103e-09	-1.8401e-08	-2.1163e-08	-5.3629e-11	-9.7357e-10	-8.8299e-09	-1.0595e-08	-6.0724e-09	-3.1526e-09	1.3151e-09	-5.9093e-09	9.8797e-10	2.1808e-09	-9.2446e-10	-8.9781e-10	9.1724e-09	1.0111e-08	-4.2372e-10	1.0548e-09	2.5805e-09	-1.7881e-11	7.1436e-09	-1.0665e-09	5.2117e-09
1.1607	1.0132e-09	-7.1773e-09	-3.1257e-09	-1.303e-09	-9.3461e-10	-7.9459e-09	-1.5368e-08	-1.8007e-08	3.7914e-09	3.4535e-09	-6.9731e-09	-7.957e-09	-6.1137e-09	-3.0818e-09	4.0251e-09	-4.5043e-09	5.6928e-10	-3.5284e-10	-2.7989e-10	-6.9981e-10	4.1013e-09	7.7188e-09	-1.0309e-09	2.8499e-09	2.8517e-09	3.4695e-10	2.5459e-09	-3.5649e-09	7.1236e-09
1.2166	9.8652e-10	-7.1084e-09	-3.9623e-09	-2.1674e-09	-9.0346e-10	-5.0195e-09	-1.1717e-08	-1.3717e-08	4.374e-09	4.98e-09	-3.7558e-09	-4.9798e-09	-4.8792e-09	-2.4126e-09	4.0999e-09	-3.1232e-09	1.7888e-09	-1.8417e-09	4.1755e-10	-1.1747e-09	1.3816e-10	3.7408e-09	1.9567e-10	4.6508e-09	3.3117e-09	5.4943e-10	-8.4545e-10	-5.5635e-09	8.188e-09
1.2739	2.4077e-09	-3.9565e-09	-1.6725e-09	-1.9725e-09	4.1667e-10	-2.9323e-09	-8.3449e-09	-9.762e-09	3.0178e-09	5.2232e-09	-2.6965e-10	-2.0066e-09	-2.0975e-09	-2.0967e-09	2.8087e-09	-1.4798e-09	3.7622e-09	-1.4656e-09	1.8063e-09	-2.0412e-09	-6.3679e-10	1.5924e-10	1.7533e-09	5.5888e-09	4.2415e-09	1.6616e-09	-2.4672e-09	-5.8564e-09	8.4246e-09
1.3325	3.0918e-09	1.5944e-12	8.6218e-10	-1.363e-09	1.917e-09	-2.0076e-09	-6.1354e-09	-6.4287e-09	1.5915e-09	4.6186e-09	2.7194e-09	1.1094e-09	1.2645e-09	-2.7192e-09	1.5098e-09	2.5079e-10	5.0208e-09	6.3032e-10	3.9586e-09	-2.3694e-09	8.5991e-10	-1.7515e-09	1.7027e-09	4.4576e-09	5.7559e-09	3.177e-09	-2.8572e-09	-4.8774e-09	8.2568e-09
1.3923	2.4413e-09	2.1429e-09	1.8838e-09	-1.0505e-09	2.5024e-09	-1.8117e-09	-5.0908e-09	-4.0817e-09	1.4401e-09	3.3997e-09	5.0525e-09	3.5979e-09	3.759e-09	-3.2591e-09	1.1273e-09	1.5603e-09	4.8848e-09	3.1893e-09	6.0196e-09	-1.251e-09	3.3869e-09	-2.5029e-09	-6.9983e-10	2.3094e-09	7.3103e-09	4.3844e-09	-2.5244e-09	-3.025e-09	7.1538e-09
1.4535	8.5341e-10	2.6112e-09	1.7049e-09	-5.5961e-10	1.7541e-09	-1.1432e-09	-4.6763e-09	-2.303e-09	2.5622e-09	1.9108e-09	6.0304e-09	4.9766e-09	4.6054e-09	-2.6367e-09	1.2653e-09	2.4171e-09	3.9541e-09	4.6804e-09	6.4044e-09	8.7455e-10	5.3818e-09	-3.1228e-09	-4.1906e-09	3.195e-10	8.0198e-09	4.6248e-09	-1.429e-09	-1.3922e-09	4.4911e-09
1.516	9.3044e-11	3.1343e-09	2.2987e-09	5.9072e-10	-8.6171e-11	6.4637e-10	-4.1562e-09	-1.2391e-09	3.9341e-09	9.8275e-10	5.3131e-09	5.1154e-09	4.3845e-09	-7.95e-10	1.3339e-09	2.9561e-09	3.194e-09	4.4734e-09	4.2601e-09	2.7619e-09	6.4409e-09	-3.9436e-09	-6.8322e-09	-3.1479e-10	7.428e-09	3.8531e-09	1.0763e-10	-1.4328e-10	3.6911e-10
1.5799	2.4677e-11	4.3958e-09	4.2586e-09	2.3071e-09	-2.1809e-09	3.1885e-09	-3.3511e-09	-9.2089e-10	4.2793e-09	1.1929e-09	3.4389e-09	4.5001e-09	3.8274e-09	1.1967e-09	8.308e-10	3.3566e-09	3.436e-09	3.0559e-09	6.4199e-10	3.4609e-09	6.5609e-09	-4.6717e-09	-7.2993e-09	3.5779e-10	5.7023e-09	2.3351e-09	1.4588e-09	9.8784e-10	-3.7242e-09
1.645	-4.1273e-10	5.1952e-09	6.1689e-09	3.6013e-09	-3.6782e-09	5.1098e-09	-2.5238e-09	-1.0437e-09	3.3942e-09	2.3566e-09	1.7075e-09	3.7903e-09	3.3763e-09	2.587e-09	5.4077e-11	3.6108e-09	4.5292e-09	1.3106e-09	-2.1719e-09	3.2035e-09	5.8695e-09	-4.5859e-09	-5.4614e-09	1.5129e-09	3.642e-09	4.5372e-10	2.0223e-09	2.4023e-09	-6.0568e-09
1.7115	-2.7365e-09	4.8064e-09	6.1325e-09	4.5145e-09	-4.0842e-09	5.3514e-09	-1.9114e-09	-9.9717e-10	2.3013e-09	4.0171e-09	9.2334e-10	3.3622e-09	2.7672e-09	3.3341e-09	-8.3881e-10	3.8401e-09	6.0689e-09	4.9106e-11	-2.626e-09	2.6129e-09	4.537e-09	-3.7736e-09	-2.1046e-09	2.3614e-09	2.1732e-09	-1.398e-09	1.9854e-09	3.1932e-09	-6.0721e-09
1.7792	-6.116e-09	3.3453e-09	4.2436e-09	5.3274e-09	-3.5902e-09	4.074e-09	-1.5304e-09	-4.5572e-10	2.3024e-09	5.6567e-09	8.2322e-10	2.8603e-09	1.987e-09	3.7997e-09	-1.6383e-09	3.8738e-09	6.8142e-09	-5.0795e-10	-1.3131e-09	2.1061e-09	3.2238e-09	-2.7261e-09	1.5965e-09	2.6326e-09	1.4967e-09	-2.3295e-09	1.8946e-09	2.7853e-09	-4.6112e-09
1.8483	-8.1344e-09	1.9991e-09	1.4264e-09	5.8416e-09	-2.3015e-09	2.3901e-09	-1.2002e-09	6.3282e-10	3.2314e-09	6.2101e-09	8.6143e-10	2.3953e-09	1.694e-09	3.7944e-09	-2.0033e-09	3.4849e-09	5.572e-09	-4.2005e-10	8.9965e-11	1.3674e-09	1.888e-09	-1.3142e-09	4.0588e-09	2.2203e-09	1.3461e-09	-1.9667e-09	1.9035e-09	1.2036e-09	-2.8517e-09
1.9187	-6.4072e-09	8.3891e-10	-6.6444e-10	4.337e-09	-2.7527e-10	1.2588e-09	-8.8515e-10	1.6541e-09	4.2252e-09	5.6497e-09	7.7292e-10	1.7562e-09	2.1539e-09	3.3302e-09	-1.3847e-09	2.2263e-09	1.9653e-09	4.9748e-11	3.6338e-10	5.889e-10	5.8687e-10	8.435e-10	4.5154e-09	1.3314e-09	8.5991e-10	-1.5353e-10	1.7778e-09	5.9185e-10	-1.3038e-09
1.9905	-1.4709e-09	2.678e-10	-2.2901e-09	8.7132e-10	2.4811e-09	1.0046e-09	-3.1062e-10	2.8377e-09	3.8007e-09	3.39e-09	6.1329e-10	1.8331e-09	3.4652e-09	2.2804e-09	5.0262e-12	3.9455e-10	-2.9108e-09	5.7968e-10	-3.1209e-10	-3.3913e-10	-1.4525e-09	3.9861e-09	3.0642e-09	-4.4731e-10	-2.6861e-10	2.0289e-09	1.1407e-09	1.1746e-09	2.2221e-10
2.0635	4.3145e-09	-9.38e-10	-2.139e-09	-4.0244e-09	5.0117e-09	1.4019e-09	2.2417e-10	2.87e-09	3.1148e-09	2.3349e-09	8.2028e-10	1.2566e-09	4.0189e-09	1.7564e-09	1.937e-09	-1.4687e-09	-6.7072e-09	1.2967e-09	-1.0661e-09	-3.7328e-10	-2.4588e-09	6.3857e-09	1.6039e-09	-1.7866e-09	-2.0142e-09	4.0176e-09	4.4904e-10	3.8535e-09	1.5234e-09
2.1378	6.7199e-09	-1.4195e-09	-2.6785e-09	-6.0292e-09	6.1713e-09	1.9686e-09	9.703e-10	3.1752e-09	1.4388e-09	8.0908e-10	1.0685e-09	1.3416e-09	4.2648e-09	1.0961e-09	2.7269e-09	-2.1211e-09	-7.4754e-09	2.2008e-09	-7.9895e-10	-7.6823e-10	-3.4826e-09	7.0924e-09	1.4559e-10	-2.7857e-09	-2.9155e-09	3.9985e-09	-3.5734e-10	3.9713e-09	2.3473e-09
2.2135	7.1489e-09	-3.9826e-09	9.5166e-11	-7.8383e-09	5.0311e-09	2.372e-09	7.2201e-10	6.5809e-10	2.3501e-09	3.8947e-09	1.6079e-09	-1.6303e-09	2.3051e-09	1.946e-09	3.5692e-09	-2.5589e-09	-5.5901e-09	2.8365e-09	1.5967e-10	3.5455e-10	-7.4393e-10	4.8322e-09	5.0752e-10	-1.1791e-09	-3.2624e-09	3.6699e-09	-7.2655e-11	6.1943e-09	2.0136e-09
2.2905	3.6564e-09	-2.8817e-09	-1.6183e-09	-4.0607e-09	3.0658e-09	2.1203e-09	1.1466e-09	1.3839e-09	4.2913e-10	1.5335e-09	1.247e-09	-7.0061e-10	2.3787e-09	1.0084e-09	2.2102e-09	-1.5856e-09	-2.8771e-09	2.5747e-09	1.2315e-09	-8.83e-10	-1.2845e-09	2.9046e-09	-5.2493e-10	-1.068e-09	-1.6171e-09	6.8622e-10	-5.3289e-10	1.6827e-09	1.2641e-09
2.3688	5.3937e-09	-7.1881e-09	6.4504e-09	-8.5454e-09	1.2793e-10	1.4922e-09	-1.0964e-09	-5.107e-09	5.6024e-09	1.0267e-08	1.4549e-09	-7.196e-09	-2.3998e-09	3.8256e-09	3.769e-09	-2.7719e-09	-1.1099e-09	1.3799e-09	9.8151e-10	3.2231e-09	5.9928e-09	-7.3688e-10	2.4021e-09	3.0674e-09	-2.0193e-09	2.4614e-09	1.4463e-09	9.9901e-09	-1.6683e-10

## Sheet: Fig2c
Delay (fs)	MP-PECD	Errorbar
-16	0.0063	0.0321
-13	0.0324	0.0399
-10	-0.0254	0.0259
-7	-0.0435	0.019
-4	0.1024	0.044
-1	0.0603	0.0176
2	-0.0254	0.0264
5	-0.09	0.0043
8	0.0003	0.0277
11	0.0984	0.0163
14	0.0823	0.0122
17	-0.0131	0.01
20	-0.0173	0.0143
23	0.0284	0.0143
26	0.0462	0.0136
29	0.0229	0.0183
32	0.0201	0.0179
35	0.0333	0.019
38	0.0265	0.0074
41	0.0249	0.0178
44	0.0143	0.0163
47	0.0297	0.0127
50	0.0148	0.0173
53	0.0563	0.0192
56	0.0089	0.0152
59	0.0261	0.0129
62	0.0552	0.0095
65	0.0242	0.013

## Sheet: Fig2d
Delay (fs)	MP-PECD	Errorbar
-16	0.0252	0.0123
-13	0.0255	0.0171
-10	-0.0041	0.0126
-7	0.0176	0.0113
-4	0.0573	0.0253
-1	0.0701	0.0103
2	0.0276	0.0233
5	0.0167	0.0031
8	0.0804	0.012
11	0.1321	0.0114
14	0.0884	0.0195
17	0.0228	0.0118
20	0.0369	0.016
23	0.0564	0.0109
26	0.0572	0.0181
29	0.026	0.0054
32	0.0224	0.0101
35	-0.0061	0.0109
38	0.0222	0.0072
41	0.037	0.0103
44	0.0393	0.0083
47	0.0247	0.0113
50	0.0258	0.0101
53	0.03	0.0085
56	0.0177	0.0097
59	0.0238	0.0122
62	0.0345	0.0146
65	0.0185	0.0066

## Sheet: Fig2e
Delay (fs)	MP-PECD	Errorbar
-16	0.0069	0.011
-13	0.01	0.0213
-10	-0.0142	0.0184
-7	-0.0055	0.0081
-4	0.0484	0.0208
-1	-0.0017	0.0094
2	-0.0581	0.0182
5	-0.0455	0.0104
8	-0.0095	0.0093
11	0.0179	0.0118
14	-0.0197	0.0122
17	-0.0363	0.0095
20	-0.013	0.0067
23	0.0073	0.0083
26	-0.013	0.0108
29	-0.0405	0.0182
32	-0.0088	0.0088
35	0.0092	0.0093
38	-0.0012	0.0123
41	0.0054	0.0101
44	0.0048	0.0122
47	0.0212	0.0035
50	0.0013	0.0098
53	0.0095	0.007
56	0.0214	0.0091
59	-0.0005	0.0106
62	0.0031	0.0052
65	0.0032	0.0091
