# Supplementary material for: Capturing electron-driven chiral dynamics in UV-excited molecules
Source: Nature. 2024 May 22;630(8015):109–15. doi: 10.1038/s41586-024-07415-y (PMC11153151; doi:10.1038/s41586-024-07415-y)
Supplement: Supplementary file 4 — Source Data Fig. 3 [file 41586_2024_7415_MOESM4_ESM.xlsx]

## Sheet: Fig3b
Delay (fs)	MP-PECD	Errorbar	Delay theory (fs)	MP-PECD theory
-1	0.0701	0.0103	10	0.157671
2	0.0276	0.0233	12.5	0.192583
5	0.0167	0.0031	15	0.150094
8	0.0804	0.012	17.5	0.0826898
11	0.1321	0.0114	20	0.061888
14	0.0884	0.0195	22.5	0.094906
17	0.0228	0.0118	25	0.155708
20	0.0369	0.016	27.5	0.171569
23	0.0564	0.0109	30	0.0982404
26	0.0572	0.0181	32.5	-0.0020626
29	0.026	0.0054	35	-0.0236954
32	0.0224	0.0101	37.5	0.039467
35	-0.0061	0.0109	40	0.0942067
38	0.0222	0.0072	42.5	0.0494558
41	0.037	0.0103	45	-0.05625
44	0.0393	0.0083	47.5	-0.0735248
47	0.0247	0.0113	50	0.0231727
50	0.0258	0.0101	52.5	0.110645
53	0.03	0.0085	55	0.129059
56	0.0177	0.0097	57.5	0.0817272
59	0.0238	0.0122	60	-0.0029006
62	0.0345	0.0146	62.5	-0.0449082
65	0.0185	0.0066	65	0.0309921
			67.5	0.142776
			70	0.18522

## Sheet: Fig3c
Frequency (meV)	FFT power spectrum (a.u.)	Frequency theory (meV)	FFT power spectrum theory (a.u.)
0	0	0	0
2.6978	0.0002	3.2373	0.0021
5.3955	0.001	6.4746	0.0086
8.0933	0.0022	9.7119	0.0194
10.791	0.0039	12.9492	0.0348
13.4888	0.006	16.1865	0.0546
16.1865	0.0086	19.4238	0.079
18.8843	0.0117	22.6611	0.1078
21.582	0.0152	25.8984	0.1409
24.2798	0.0191	29.1357	0.1777
26.9775	0.0234	32.373	0.2176
29.6753	0.0281	35.6104	0.2597
32.373	0.0331	38.8477	0.3029
35.0708	0.0385	42.085	0.3459
37.7686	0.0443	45.3223	0.3873
40.4663	0.0503	48.5596	0.4256
43.1641	0.0567	51.7969	0.4592
45.8618	0.0633	55.0342	0.4868
48.5596	0.0702	58.2715	0.5071
51.2573	0.0773	61.5088	0.5191
53.9551	0.0847	64.7461	0.5223
56.6528	0.0922	67.9834	0.5162
59.3506	0.1	71.2207	0.5011
62.0483	0.1078	74.458	0.4775
64.7461	0.1158	77.6953	0.4464
67.4438	0.1239	80.9326	0.409
70.1416	0.1321	84.1699	0.3669
72.8394	0.1404	87.4072	0.3218
75.5371	0.1486	90.6445	0.2755
78.2349	0.1568	93.8818	0.2298
80.9326	0.1649	97.1191	0.1862
83.6304	0.1729	100.356	0.1463
86.3281	0.1807	103.594	0.1109
89.0259	0.1882	106.831	0.081
91.7236	0.1955	110.068	0.0568
94.4214	0.2024	113.306	0.0384
97.1191	0.2089	116.543	0.0253
99.8169	0.2148	119.78	0.0169
102.515	0.2203	123.018	0.0123
105.212	0.225	126.255	0.0106
107.91	0.2291	129.492	0.0107
110.608	0.2324	132.73	0.0117
113.306	0.2349	135.967	0.0128
116.003	0.2364	139.204	0.0134
118.701	0.2371	142.441	0.0132
121.399	0.2367	145.679	0.0122
124.097	0.2353	148.916	0.0105
126.794	0.2329	152.153	0.0086
129.492	0.2294	155.391	0.0073
132.19	0.2249	158.628	0.0072
134.888	0.2194	161.865	0.009
137.585	0.2128	165.102	0.0134
140.283	0.2054	168.34	0.021
142.981	0.1971	171.577	0.032
145.679	0.188	174.815	0.0463
148.376	0.1782	178.052	0.0635
151.074	0.1679	181.289	0.0831
153.772	0.1572	184.526	0.1039
156.47	0.1463	187.764	0.1248
159.167	0.1353	191.001	0.1444
161.865	0.1245	194.238	0.1613
164.563	0.114	197.476	0.1743
167.261	0.104	200.713	0.1821
169.958	0.0949	203.95	0.1841
172.656	0.0867	207.188	0.1798
175.354	0.0798	210.425	0.1694
178.052	0.0743	213.662	0.1533
180.75	0.0705	216.899	0.1329
183.447	0.0686	220.137	0.1095
186.145	0.0688	223.374	0.0854
188.843	0.0713	226.611	0.0627
191.541	0.0762	229.849	0.044
194.238	0.0838	233.086	0.0317
196.936	0.094	236.323	0.0281
199.634	0.1071	239.56	0.0352
202.332	0.123	242.798	0.0546
205.029	0.1419	246.035	0.0871
207.727	0.1636	249.273	0.133
210.425	0.1881	252.51	0.1918
213.123	0.2155	255.747	0.2622
215.82	0.2454	258.984	0.3423
218.518	0.2778	262.222	0.4295
221.216	0.3125	265.459	0.5208
223.914	0.3492	268.696	0.6127
226.611	0.3877	271.934	0.7017
229.309	0.4277	275.171	0.7843
232.007	0.4689	278.408	0.857
234.705	0.5108	281.646	0.917
237.402	0.5532	284.883	0.9619
240.1	0.5957	288.12	0.9899
242.798	0.6379	291.357	1
245.496	0.6794	294.595	0.9921
248.193	0.7197	297.832	0.9667
250.891	0.7586	301.069	0.9252
253.589	0.7957	304.307	0.8694
256.287	0.8305	307.544	0.802
258.984	0.8628	310.781	0.7256
261.682	0.8923	314.019	0.6434
264.38	0.9186	317.256	0.5584
267.078	0.9416	320.493	0.4737
269.775	0.961	323.731	0.3919
272.473	0.9766	326.968	0.3153
275.171	0.9884	330.205	0.2459
277.869	0.9962	333.442	0.1849
280.566	1	336.68	0.1332
283.264	0.9998	339.917	0.091
285.962	0.9957	343.154	0.058
288.66	0.9878	346.392	0.0337
291.357	0.9761	349.629	0.017
294.055	0.961	352.866	0.0067
296.753	0.9425	356.103	0.0015
299.451	0.9209	359.341	0
302.148	0.8966	362.578	0.001
304.846	0.8697	365.815	0.0034
307.544	0.8408	369.053	0.0061
310.242	0.81	372.29	0.0086
312.94	0.7777	375.527	0.0103
315.637	0.7443	378.765	0.0111
318.335	0.7102	382.002	0.011
321.033	0.6757	385.239	0.0101
323.731	0.6411	388.477	0.0089
326.428	0.6068	391.714	0.0077
329.126	0.5731	394.951	0.0068
331.824	0.5404	398.188	0.0066
334.522	0.5087	401.426	0.0074
337.219	0.4784	404.663	0.0093
339.917	0.4497	407.9	0.0124
342.615	0.4228	411.138	0.0166
345.312	0.3977	414.375	0.0216
348.01	0.3745	417.612	0.0271
350.708	0.3533	420.85	0.0329
353.406	0.3342	424.087	0.0383
356.103	0.317	427.324	0.0432
358.801	0.3018	430.562	0.047
361.499	0.2884	433.799	0.0496
364.197	0.2767	437.036	0.0507
366.894	0.2666	440.273	0.0503
369.592	0.2579	443.511	0.0484
372.29	0.2505	446.748	0.0451
374.988	0.2442	449.985	0.0408
377.685	0.2387	453.223	0.0356
380.383	0.2339	456.46	0.03
383.081	0.2296	459.697	0.0243
385.779	0.2255	462.935	0.0189
388.477	0.2216	466.172	0.0141
391.174	0.2175	469.409	0.0101
393.872	0.2133	472.647	0.007
396.57	0.2087	475.884	0.0051
399.268	0.2036	479.121	0.0042
401.965	0.1979	482.358	0.0042
404.663	0.1916	485.596	0.005
407.361	0.1847	488.833	0.0064
410.059	0.177	492.07	0.0082
412.756	0.1687	495.308	0.01
415.454	0.1597	498.545	0.0118
418.152	0.1501	501.782	0.0131
420.85	0.14	505.019	0.0141
423.547	0.1295	508.257	0.0144
426.245	0.1187	511.494	0.0141
428.943	0.1076	514.731	0.0133
431.641	0.0964	517.969	0.012
434.338	0.0854	521.206	0.0103
437.036	0.0745	524.443	0.0083
439.734	0.0639	527.681	0.0064
442.432	0.0539	530.918	0.0045
445.129	0.0444	534.155	0.0028
447.827	0.0356	537.393	0.0015
450.525	0.0277	540.63	0.0006
453.223	0.0207	543.867	0.0001
455.92	0.0146	547.105	0
458.618	0.0096	550.342	0.0003
461.316	0.0057	553.579	0.0009
464.014	0.0029	556.816	0.0017
466.711	0.0012	560.054	0.0025
469.409	0.0006	563.291	0.0033
472.107	0.0009	566.528	0.004
474.805	0.0022	569.766	0.0045
477.502	0.0044	573.003	0.0047
480.2	0.0074	576.24	0.0047
482.898	0.011	579.477	0.0045
485.596	0.0151	582.715	0.004
488.293	0.0196	585.952	0.0034
490.991	0.0244	589.189	0.0027
493.689	0.0293	592.427	0.0021
496.387	0.0342	595.664	0.0016
499.084	0.0389	598.901	0.0012
501.782	0.0434	602.139	0.001
504.48	0.0474	605.376	0.0011
507.178	0.051	608.613	0.0013
509.875	0.0539	611.851	0.0018
512.573	0.0562	615.088	0.0024
515.271	0.0578	618.325	0.0031
517.969	0.0585	621.562	0.0038
520.667	0.0586	624.8	0.0045
523.364	0.0578	628.037	0.005
526.062	0.0563	631.274	0.0054
528.76	0.0541	634.512	0.0055
531.457	0.0512	637.749	0.0054
534.155	0.0478	640.986	0.0051
536.853	0.0439	644.224	0.0046
539.551	0.0396	647.461	0.004
542.249	0.0351	650.698	0.0033
544.946	0.0305	653.936	0.0025
547.644	0.0258	657.173	0.0019
550.342	0.0213	660.41	0.0013
553.04	0.017	663.648	0.0009
555.737	0.0132	666.885	0.0008
558.435	0.0098	670.122	0.0008
561.133	0.007	673.359	0.001
563.831	0.0048	676.597	0.0014
566.528	0.0035	679.834	0.0019
569.226	0.003	683.071	0.0025
571.924	0.0033	686.309	0.0031
574.622	0.0045	689.546	0.0037
577.319	0.0067	692.783	0.0041
580.017	0.0097	696.02	0.0043
582.715	0.0135	699.258	0.0044
585.413	0.0182	702.495	0.0043
588.11	0.0236	705.732	0.004
590.808	0.0295	708.97	0.0036
593.506	0.036	712.207	0.003
596.204	0.043	715.444	0.0024
598.901	0.0501	718.682	0.0019
601.599	0.0574	721.919	0.0014
604.297	0.0647	725.156	0.001
606.995	0.0719	728.394	0.0008
609.692	0.0787	731.631	0.0008
612.39	0.0851	734.868	0.001
615.088	0.091	738.106	0.0014
617.786	0.0961	741.343	0.0019
620.483	0.1005	744.58	0.0025
623.181	0.104	747.817	0.0032
625.879	0.1065	751.055	0.0039
628.577	0.108	754.292	0.0044
631.274	0.1085	757.529	0.0048
633.972	0.1079	760.767	0.0051
636.67	0.1062	764.004	0.0051
639.368	0.1035	767.241	0.0049
642.065	0.0999	770.479	0.0045
644.763	0.0953	773.716	0.004
647.461	0.09	776.953	0.0034
650.159	0.0839	780.19	0.0027
652.856	0.0773	783.428	0.0021
655.554	0.0702	786.665	0.0015
658.252	0.0628	789.902	0.0011
660.95	0.0553	793.14	0.0009
663.648	0.0477	796.377	0.0009
666.345	0.0403	799.614	0.0011
669.043	0.0332	802.852	0.0014
671.741	0.0266	806.089	0.002
674.438	0.0205	809.326	0.0027
677.136	0.0152	812.563	0.0034
679.834	0.0107	815.801	0.0041
682.532	0.007	819.038	0.0048
685.23	0.0044	822.275	0.0053
687.927	0.0028	825.513	0.0056
690.625	0.0022	828.75	0.0057
693.323	0.0028	831.987	0.0056
696.02	0.0044	835.225	0.0053
698.718	0.007	838.462	0.0048
701.416	0.0107	841.699	0.0041
704.114	0.0152	844.937	0.0034
706.812	0.0205	848.174	0.0027
709.509	0.0266	851.411	0.002
712.207	0.0332	854.648	0.0014
714.905	0.0403	857.886	0.0011
717.602	0.0477	861.123	0.0009
720.3	0.0553	864.36	0.0009
722.998	0.0628	867.598	0.0011
725.696	0.0702	870.835	0.0015
728.394	0.0773	874.072	0.0021
731.091	0.0839	877.31	0.0027
733.789	0.09	880.547	0.0034
736.487	0.0953	883.784	0.004
739.185	0.0999	887.021	0.0045
741.882	0.1035	890.259	0.0049
744.58	0.1062	893.496	0.0051
747.278	0.1079	896.733	0.0051
749.976	0.1085	899.971	0.0048
752.673	0.108	903.208	0.0044
755.371	0.1065	906.445	0.0039
758.069	0.104	909.683	0.0032
760.767	0.1005	912.92	0.0025
763.464	0.0961	916.157	0.0019
766.162	0.091	919.394	0.0014
768.86	0.0851	922.632	0.001
771.558	0.0787	925.869	0.0008
774.255	0.0719	929.106	0.0008
776.953	0.0647	932.344	0.001
779.651	0.0574	935.581	0.0014
782.349	0.0501	938.818	0.0019
785.046	0.043	942.056	0.0024
787.744	0.036	945.293	0.003
790.442	0.0295	948.53	0.0036
793.14	0.0236	951.768	0.004
795.837	0.0182	955.005	0.0043
798.535	0.0135	958.242	0.0044
801.233	0.0097	961.48	0.0043
803.931	0.0067	964.717	0.0041
806.628	0.0045	967.954	0.0037
809.326	0.0033	971.191	0.0031
812.024	0.003	974.429	0.0025
814.722	0.0035	977.666	0.0019
817.419	0.0048	980.903	0.0014
820.117	0.007	984.141	0.001
822.815	0.0098	987.378	0.0008
825.513	0.0132	990.615	0.0008
828.21	0.017	993.852	0.0009
830.908	0.0213	997.09	0.0013
833.606	0.0258	1000.33	0.0019
836.304	0.0305	1003.56	0.0025
839.001	0.0351	1006.8	0.0033
841.699	0.0396	1010.04	0.004
844.397	0.0439	1013.28	0.0046
847.095	0.0478	1016.51	0.0051
849.793	0.0512	1019.75	0.0054
852.49	0.0541	1022.99	0.0055
855.188	0.0563	1026.23	0.0054
857.886	0.0578	1029.46	0.005
860.583	0.0586	1032.7	0.0045
863.281	0.0585	1035.94	0.0038
865.979	0.0578	1039.17	0.0031
868.677	0.0562	1042.41	0.0024
871.375	0.0539	1045.65	0.0018
874.072	0.051	1048.89	0.0013
876.77	0.0474	1052.12	0.0011
879.468	0.0434	1055.36	0.001
882.165	0.0389	1058.6	0.0012
884.863	0.0342	1061.84	0.0016
887.561	0.0293	1065.07	0.0021
890.259	0.0244	1068.31	0.0027
892.957	0.0196	1071.55	0.0034
895.654	0.0151	1074.79	0.004
898.352	0.011	1078.02	0.0045
901.05	0.0074	1081.26	0.0047
903.748	0.0044	1084.5	0.0047
906.445	0.0022	1087.73	0.0045
909.143	0.0009	1090.97	0.004
911.841	0.0006	1094.21	0.0033
914.539	0.0012	1097.45	0.0025
917.236	0.0029	1100.68	0.0017
919.934	0.0057	1103.92	0.0009
922.632	0.0096	1107.16	0.0003
925.33	0.0146	1110.4	0
928.027	0.0207	1113.63	0.0001
930.725	0.0277	1116.87	0.0006
933.423	0.0356	1120.11	0.0015
936.121	0.0444	1123.34	0.0028
938.818	0.0539	1126.58	0.0045
941.516	0.0639	1129.82	0.0064
944.214	0.0745	1133.06	0.0083
946.912	0.0854	1136.29	0.0103
949.609	0.0964	1139.53	0.012
952.307	0.1076	1142.77	0.0133
955.005	0.1187	1146.01	0.0141
957.703	0.1295	1149.24	0.0144
960.4	0.14	1152.48	0.0141
963.098	0.1501	1155.72	0.0131
965.796	0.1597	1158.96	0.0118
968.494	0.1687	1162.19	0.01
971.191	0.177	1165.43	0.0082
973.889	0.1847	1168.67	0.0064
976.587	0.1916	1171.9	0.005
979.285	0.1979	1175.14	0.0042
981.982	0.2036	1178.38	0.0042
984.68	0.2087	1181.62	0.0051
987.378	0.2133	1184.85	0.007
990.076	0.2175	1188.09	0.0101
992.773	0.2216	1191.33	0.0141
995.471	0.2255	1194.57	0.0189
998.169	0.2296	1197.8	0.0243
1000.87	0.2339	1201.04	0.03
1003.56	0.2387	1204.28	0.0356
1006.26	0.2442	1207.51	0.0408
1008.96	0.2505	1210.75	0.0451
1011.66	0.2579	1213.99	0.0484
1014.36	0.2666	1217.23	0.0503
1017.05	0.2767	1220.46	0.0507
1019.75	0.2884	1223.7	0.0496
1022.45	0.3018	1226.94	0.047
1025.15	0.317	1230.18	0.0432
1027.84	0.3342	1233.41	0.0383
1030.54	0.3533	1236.65	0.0329
1033.24	0.3745	1239.89	0.0271
1035.94	0.3977	1243.12	0.0216
1038.64	0.4228	1246.36	0.0166
1041.33	0.4497	1249.6	0.0124
1044.03	0.4784	1252.84	0.0093
1046.73	0.5087	1256.07	0.0074
1049.43	0.5404	1259.31	0.0066
1052.12	0.5731	1262.55	0.0068
1054.82	0.6068	1265.79	0.0077
1057.52	0.6411	1269.02	0.0089
1060.22	0.6757	1272.26	0.0101
1062.91	0.7102	1275.5	0.011
1065.61	0.7443	1278.74	0.0111
1068.31	0.7777	1281.97	0.0103
1071.01	0.81	1285.21	0.0086
1073.71	0.8408	1288.45	0.0061
1076.4	0.8697	1291.68	0.0034
1079.1	0.8966	1294.92	0.001
1081.8	0.9209	1298.16	0
1084.5	0.9425	1301.4	0.0015
1087.19	0.961	1304.63	0.0067
1089.89	0.9761	1307.87	0.017
1092.59	0.9878	1311.11	0.0337
1095.29	0.9957	1314.35	0.058
1097.99	0.9998	1317.58	0.091
1100.68	1	1320.82	0.1332
1103.38	0.9962	1324.06	0.1849
1106.08	0.9884	1327.29	0.2459
1108.78	0.9766	1330.53	0.3153
1111.47	0.961	1333.77	0.3919
1114.17	0.9416	1337.01	0.4737
1116.87	0.9186	1340.24	0.5584
1119.57	0.8923	1343.48	0.6434
1122.27	0.8628	1346.72	0.7256
1124.96	0.8305	1349.96	0.802
1127.66	0.7957	1353.19	0.8694
1130.36	0.7586	1356.43	0.9252
1133.06	0.7197	1359.67	0.9667
1135.75	0.6794	1362.91	0.9921
1138.45	0.6379	1366.14	1
1141.15	0.5957	1369.38	0.9899
1143.85	0.5532	1372.62	0.9619
1146.55	0.5108	1375.85	0.917
1149.24	0.4689	1379.09	0.857
1151.94	0.4277	1382.33	0.7843
1154.64	0.3877	1385.57	0.7017
1157.34	0.3492	1388.8	0.6127
1160.03	0.3125	1392.04	0.5208
1162.73	0.2778	1395.28	0.4295
1165.43	0.2454	1398.52	0.3423
1168.13	0.2155	1401.75	0.2622
1170.83	0.1881	1404.99	0.1918
1173.52	0.1636	1408.23	0.133
1176.22	0.1419	1411.46	0.0871
1178.92	0.123	1414.7	0.0546
1181.62	0.1071	1417.94	0.0352
1184.31	0.094	1421.18	0.0281
1187.01	0.0838	1424.41	0.0317
1189.71	0.0762	1427.65	0.044
1192.41	0.0713	1430.89	0.0627
1195.11	0.0688	1434.13	0.0854
1197.8	0.0686	1437.36	0.1095
1200.5	0.0705	1440.6	0.1329
1203.2	0.0743	1443.84	0.1533
1205.9	0.0798	1447.08	0.1694
1208.59	0.0867	1450.31	0.1798
1211.29	0.0949	1453.55	0.1841
1213.99	0.104	1456.79	0.1821
1216.69	0.114	1460.02	0.1743
1219.38	0.1245	1463.26	0.1613
1222.08	0.1353	1466.5	0.1444
1224.78	0.1463	1469.74	0.1248
1227.48	0.1572	1472.97	0.1039
1230.18	0.1679	1476.21	0.0831
1232.87	0.1782	1479.45	0.0635
1235.57	0.188	1482.69	0.0463
1238.27	0.1971	1485.92	0.032
1240.97	0.2054	1489.16	0.021
1243.66	0.2128	1492.4	0.0134
1246.36	0.2194	1495.63	0.009
1249.06	0.2249	1498.87	0.0072
1251.76	0.2294	1502.11	0.0073
1254.46	0.2329	1505.35	0.0086
1257.15	0.2353	1508.58	0.0105
1259.85	0.2367	1511.82	0.0122
1262.55	0.2371	1515.06	0.0132
1265.25	0.2364	1518.3	0.0134
1267.94	0.2349	1521.53	0.0128
1270.64	0.2324	1524.77	0.0117
1273.34	0.2291	1528.01	0.0107
1276.04	0.225	1531.25	0.0106
1278.74	0.2203	1534.48	0.0123
1281.43	0.2148	1537.72	0.0169
1284.13	0.2089	1540.96	0.0253
1286.83	0.2024	1544.19	0.0384
1289.53	0.1955	1547.43	0.0568
1292.22	0.1882	1550.67	0.081
1294.92	0.1807	1553.91	0.1109
1297.62	0.1729	1557.14	0.1463
1300.32	0.1649	1560.38	0.1862
1303.02	0.1568	1563.62	0.2298
1305.71	0.1486	1566.86	0.2755
1308.41	0.1404	1570.09	0.3218
1311.11	0.1321	1573.33	0.3669
1313.81	0.1239	1576.57	0.409
1316.5	0.1158	1579.8	0.4464
1319.2	0.1078	1583.04	0.4775
1321.9	0.1	1586.28	0.5011
1324.6	0.0922	1589.52	0.5162
1327.29	0.0847	1592.75	0.5223
1329.99	0.0773	1595.99	0.5191
1332.69	0.0702	1599.23	0.5071
1335.39	0.0633	1602.47	0.4868
1338.09	0.0567	1605.7	0.4592
1340.78	0.0503	1608.94	0.4256
1343.48	0.0443	1612.18	0.3873
1346.18	0.0385	1615.41	0.3459
1348.88	0.0331	1618.65	0.3029
1351.57	0.0281	1621.89	0.2597
1354.27	0.0234	1625.13	0.2176
1356.97	0.0191	1628.36	0.1777
1359.67	0.0152	1631.6	0.1409
1362.37	0.0117	1634.84	0.1078
1365.06	0.0086	1638.08	0.079
1367.76	0.006	1641.31	0.0546
1370.46	0.0039	1644.55	0.0348
1373.16	0.0022	1647.79	0.0194
1375.85	0.001	1651.03	0.0086
1378.55	0.0002	1654.26	0.0021

## Sheet: Fig3d
Delay (fs)	MP-PECD	Errorbar	Delay theory (fs)	MP-PECD theory
-1	-0.0017	0.0094	10	-0.182312
2	-0.0581	0.0182	12.5	-0.263087
5	-0.0455	0.0104	15	-0.315009
8	-0.0095	0.0093	17.5	-0.291938
11	0.0179	0.0118	20	-0.225916
14	-0.0197	0.0122	22.5	-0.17844
17	-0.0363	0.0095	25	-0.201111
20	-0.013	0.0067	27.5	-0.282213
23	0.0073	0.0083	30	-0.325153
26	-0.013	0.0108	32.5	-0.268491
29	-0.0405	0.0182	35	-0.156496
32	-0.0088	0.0088	37.5	-0.070099
35	0.0092	0.0093	40	-0.0707977
38	-0.0012	0.0123	42.5	-0.16368
41	0.0054	0.0101	45	-0.23639
44	0.0048	0.0122	47.5	-0.209721
47	0.0212	0.0035	50	-0.121149
50	0.0013	0.0098	52.5	-0.0348039
53	0.0095	0.007	55	-0.022789
56	0.0214	0.0091	57.5	-0.115107
59	-0.0005	0.0106	60	-0.216695
62	0.0031	0.0052	62.5	-0.226885
65	0.0032	0.0091	65	-0.138634
			67.5	-0.0198544
			70	0.0284117

## Sheet: Fig3e
Frequency (meV)	FFT power spectrum (a.u.)	Frequency theory (meV)	FFT power spectrum theory (a.u.)
0	0	0	0
2.6978	0.0001	3.2373	0.0099
5.3955	0.0005	6.4746	0.039
8.0933	0.0011	9.7119	0.0858
10.791	0.002	12.9492	0.1476
13.4888	0.0031	16.1865	0.2212
16.1865	0.0046	19.4238	0.3026
18.8843	0.0062	22.6611	0.3874
21.582	0.0082	25.8984	0.4711
24.2798	0.0104	29.1357	0.5494
26.9775	0.0129	32.373	0.6183
29.6753	0.0156	35.6104	0.6745
32.373	0.0186	38.8477	0.7153
35.0708	0.0218	42.085	0.739
37.7686	0.0253	45.3223	0.7447
40.4663	0.0289	48.5596	0.7327
43.1641	0.0327	51.7969	0.7042
45.8618	0.0366	55.0342	0.6609
48.5596	0.0406	58.2715	0.6055
51.2573	0.0447	61.5088	0.5412
53.9551	0.0488	64.7461	0.4712
56.6528	0.0529	67.9834	0.3991
59.3506	0.057	71.2207	0.328
62.0483	0.061	74.458	0.2611
64.7461	0.0649	77.6953	0.2007
67.4438	0.0687	80.9326	0.1489
70.1416	0.0724	84.1699	0.1068
72.8394	0.0759	87.4072	0.0749
75.5371	0.0793	90.6445	0.0531
78.2349	0.0825	93.8818	0.0406
80.9326	0.0856	97.1191	0.0363
83.6304	0.0885	100.356	0.0384
86.3281	0.0913	103.594	0.0451
89.0259	0.0939	106.831	0.0545
91.7236	0.0965	110.068	0.0647
94.4214	0.099	113.306	0.0742
97.1191	0.1014	116.543	0.0815
99.8169	0.1037	119.78	0.0858
102.515	0.106	123.018	0.0866
105.212	0.1083	126.255	0.0836
107.91	0.1105	129.492	0.0774
110.608	0.1128	132.73	0.0684
113.306	0.115	135.967	0.0576
116.003	0.1173	139.204	0.046
118.701	0.1195	142.441	0.0347
121.399	0.1217	145.679	0.0246
124.097	0.1239	148.916	0.0165
126.794	0.126	152.153	0.011
129.492	0.1281	155.391	0.0083
132.19	0.1301	158.628	0.0085
134.888	0.1319	161.865	0.0111
137.585	0.1335	165.102	0.0156
140.283	0.135	168.34	0.0212
142.981	0.1361	171.577	0.0269
145.679	0.137	174.815	0.032
148.376	0.1375	178.052	0.0355
151.074	0.1376	181.289	0.037
153.772	0.1372	184.526	0.036
156.47	0.1364	187.764	0.0326
159.167	0.135	191.001	0.0272
161.865	0.133	194.238	0.0206
164.563	0.1305	197.476	0.0139
167.261	0.1274	200.713	0.0085
169.958	0.1236	203.95	0.0061
172.656	0.1192	207.188	0.0084
175.354	0.1143	210.425	0.0171
178.052	0.1088	213.662	0.0339
180.75	0.1027	216.899	0.0599
183.447	0.0962	220.137	0.0962
186.145	0.0893	223.374	0.143
188.843	0.0821	226.611	0.2002
191.541	0.0747	229.849	0.2671
194.238	0.0671	233.086	0.3423
196.936	0.0596	236.323	0.424
199.634	0.0522	239.56	0.5096
202.332	0.0451	242.798	0.5966
205.029	0.0384	246.035	0.6818
207.727	0.0323	249.273	0.7623
210.425	0.0269	252.51	0.835
213.123	0.0224	255.747	0.8971
215.82	0.0189	258.984	0.9463
218.518	0.0167	262.222	0.9806
221.216	0.0157	265.459	0.9987
223.914	0.0162	268.696	1
226.611	0.0184	271.934	0.9844
229.309	0.0223	275.171	0.9528
232.007	0.0281	278.408	0.9064
234.705	0.0359	281.646	0.8471
237.402	0.0457	284.883	0.7774
240.1	0.0578	288.12	0.6998
242.798	0.0721	291.357	0.6173
245.496	0.0887	294.595	0.5328
248.193	0.1076	297.832	0.4491
250.891	0.1289	301.069	0.3687
253.589	0.1526	304.307	0.2939
256.287	0.1786	307.544	0.2266
258.984	0.2068	310.781	0.1679
261.682	0.2372	314.019	0.1188
264.38	0.2697	317.256	0.0795
267.078	0.3041	320.493	0.0499
269.775	0.3403	323.731	0.0294
272.473	0.378	326.968	0.0169
275.171	0.4171	330.205	0.0113
277.869	0.4572	333.442	0.0113
280.566	0.4982	336.68	0.0152
283.264	0.5396	339.917	0.0218
285.962	0.5813	343.154	0.0296
288.66	0.6228	346.392	0.0375
291.357	0.6638	349.629	0.0446
294.055	0.7039	352.866	0.0501
296.753	0.7428	356.103	0.0536
299.451	0.7801	359.341	0.055
302.148	0.8155	362.578	0.0542
304.846	0.8486	365.815	0.0515
307.544	0.8791	369.053	0.0473
310.242	0.9067	372.29	0.042
312.94	0.9311	375.527	0.0361
315.637	0.9521	378.765	0.0302
318.335	0.9695	382.002	0.0246
321.033	0.9831	385.239	0.0198
323.731	0.9928	388.477	0.0161
326.428	0.9984	391.714	0.0135
329.126	1	394.951	0.0122
331.824	0.9975	398.188	0.012
334.522	0.9909	401.426	0.0127
337.219	0.9803	404.663	0.0142
339.917	0.9658	407.9	0.0162
342.615	0.9476	411.138	0.0183
345.312	0.9258	414.375	0.0204
348.01	0.9007	417.612	0.022
350.708	0.8724	420.85	0.0232
353.406	0.8413	424.087	0.0236
356.103	0.8076	427.324	0.0234
358.801	0.7716	430.562	0.0225
361.499	0.7337	433.799	0.021
364.197	0.6941	437.036	0.0191
366.894	0.6533	440.273	0.0169
369.592	0.6115	443.511	0.0145
372.29	0.5691	446.748	0.0123
374.988	0.5265	449.985	0.0102
377.685	0.4839	453.223	0.0086
380.383	0.4418	456.46	0.0074
383.081	0.4005	459.697	0.0067
385.779	0.3602	462.935	0.0065
388.477	0.3212	466.172	0.0067
391.174	0.2838	469.409	0.0073
393.872	0.2482	472.647	0.0081
396.57	0.2147	475.884	0.009
399.268	0.1834	479.121	0.0099
401.965	0.1545	482.358	0.0106
404.663	0.128	485.596	0.011
407.361	0.1041	488.833	0.0112
410.059	0.0828	492.07	0.0109
412.756	0.0642	495.308	0.0104
415.454	0.0481	498.545	0.0096
418.152	0.0346	501.782	0.0085
420.85	0.0235	505.019	0.0073
423.547	0.0147	508.257	0.0061
426.245	0.0082	511.494	0.0051
428.943	0.0037	514.731	0.0042
431.641	0.0012	517.969	0.0037
434.338	0.0002	521.206	0.0035
437.036	0.0008	524.443	0.0038
439.734	0.0027	527.681	0.0045
442.432	0.0056	530.918	0.0055
445.129	0.0094	534.155	0.0068
447.827	0.0139	537.393	0.0084
450.525	0.0188	540.63	0.0101
453.223	0.024	543.867	0.0117
455.92	0.0293	547.105	0.0133
458.618	0.0345	550.342	0.0146
461.316	0.0395	553.579	0.0156
464.014	0.0441	556.816	0.0162
466.711	0.0483	560.054	0.0165
469.409	0.052	563.291	0.0163
472.107	0.055	566.528	0.0157
474.805	0.0574	569.766	0.0148
477.502	0.059	573.003	0.0137
480.2	0.0599	576.24	0.0124
482.898	0.0601	579.477	0.011
485.596	0.0595	582.715	0.0097
488.293	0.0583	585.952	0.0084
490.991	0.0564	589.189	0.0074
493.689	0.0539	592.427	0.0066
496.387	0.0509	595.664	0.006
499.084	0.0474	598.901	0.0057
501.782	0.0436	602.139	0.0057
504.48	0.0395	605.376	0.0059
507.178	0.0352	608.613	0.0062
509.875	0.0308	611.851	0.0067
512.573	0.0264	615.088	0.0071
515.271	0.0221	618.325	0.0076
517.969	0.018	621.562	0.0079
520.667	0.0142	624.8	0.0081
523.364	0.0107	628.037	0.0081
526.062	0.0076	631.274	0.008
528.76	0.005	634.512	0.0077
531.457	0.0029	637.749	0.0072
534.155	0.0014	640.986	0.0067
536.853	0.0004	644.224	0.0061
539.551	0	647.461	0.0055
542.249	0.0002	650.698	0.0049
544.946	0.0009	653.936	0.0044
547.644	0.0022	657.173	0.0041
550.342	0.0039	660.41	0.0039
553.04	0.0061	663.648	0.0039
555.737	0.0087	666.885	0.0041
558.435	0.0116	670.122	0.0044
561.133	0.0148	673.359	0.0048
563.831	0.0181	676.597	0.0053
566.528	0.0217	679.834	0.0058
569.226	0.0253	683.071	0.0063
571.924	0.0289	686.309	0.0067
574.622	0.0324	689.546	0.007
577.319	0.0359	692.783	0.0072
580.017	0.0393	696.02	0.0072
582.715	0.0424	699.258	0.0071
585.413	0.0453	702.495	0.0069
588.11	0.048	705.732	0.0065
590.808	0.0504	708.97	0.0061
593.506	0.0525	712.207	0.0056
596.204	0.0543	715.444	0.0051
598.901	0.0558	718.682	0.0047
601.599	0.057	721.919	0.0043
604.297	0.0579	725.156	0.0041
606.995	0.0585	728.394	0.004
609.692	0.0587	731.631	0.004
612.39	0.0588	734.868	0.0042
615.088	0.0585	738.106	0.0044
617.786	0.0581	741.343	0.0047
620.483	0.0574	744.58	0.0051
623.181	0.0566	747.817	0.0055
625.879	0.0556	751.055	0.0059
628.577	0.0545	754.292	0.0062
631.274	0.0534	757.529	0.0064
633.972	0.0522	760.767	0.0064
636.67	0.0509	764.004	0.0064
639.368	0.0497	767.241	0.0062
642.065	0.0485	770.479	0.006
644.763	0.0474	773.716	0.0056
647.461	0.0463	776.953	0.0052
650.159	0.0453	780.19	0.0048
652.856	0.0445	783.428	0.0044
655.554	0.0437	786.665	0.0041
658.252	0.043	789.902	0.0039
660.95	0.0425	793.14	0.0038
663.648	0.042	796.377	0.0038
666.345	0.0417	799.614	0.004
669.043	0.0415	802.852	0.0042
671.741	0.0413	806.089	0.0046
674.438	0.0412	809.326	0.005
677.136	0.0411	812.563	0.0054
679.834	0.0411	815.801	0.0058
682.532	0.0411	819.038	0.0062
685.23	0.0411	822.275	0.0065
687.927	0.0411	825.513	0.0067
690.625	0.0411	828.75	0.0068
693.323	0.0411	831.987	0.0067
696.02	0.0411	835.225	0.0065
698.718	0.0411	838.462	0.0062
701.416	0.0411	841.699	0.0058
704.114	0.0411	844.937	0.0054
706.812	0.0412	848.174	0.005
709.509	0.0413	851.411	0.0046
712.207	0.0415	854.648	0.0042
714.905	0.0417	857.886	0.004
717.602	0.042	861.123	0.0038
720.3	0.0425	864.36	0.0038
722.998	0.043	867.598	0.0039
725.696	0.0437	870.835	0.0041
728.394	0.0445	874.072	0.0044
731.091	0.0453	877.31	0.0048
733.789	0.0463	880.547	0.0052
736.487	0.0474	883.784	0.0056
739.185	0.0485	887.021	0.006
741.882	0.0497	890.259	0.0062
744.58	0.0509	893.496	0.0064
747.278	0.0522	896.733	0.0064
749.976	0.0534	899.971	0.0064
752.673	0.0545	903.208	0.0062
755.371	0.0556	906.445	0.0059
758.069	0.0566	909.683	0.0055
760.767	0.0574	912.92	0.0051
763.464	0.0581	916.157	0.0047
766.162	0.0585	919.394	0.0044
768.86	0.0588	922.632	0.0042
771.558	0.0587	925.869	0.004
774.255	0.0585	929.106	0.004
776.953	0.0579	932.344	0.0041
779.651	0.057	935.581	0.0043
782.349	0.0558	938.818	0.0047
785.046	0.0543	942.056	0.0051
787.744	0.0525	945.293	0.0056
790.442	0.0504	948.53	0.0061
793.14	0.048	951.768	0.0065
795.837	0.0453	955.005	0.0069
798.535	0.0424	958.242	0.0071
801.233	0.0393	961.48	0.0072
803.931	0.0359	964.717	0.0072
806.628	0.0324	967.954	0.007
809.326	0.0289	971.191	0.0067
812.024	0.0253	974.429	0.0063
814.722	0.0217	977.666	0.0058
817.419	0.0181	980.903	0.0053
820.117	0.0148	984.141	0.0048
822.815	0.0116	987.378	0.0044
825.513	0.0087	990.615	0.0041
828.21	0.0061	993.852	0.0039
830.908	0.0039	997.09	0.0039
833.606	0.0022	1000.33	0.0041
836.304	0.0009	1003.56	0.0044
839.001	0.0002	1006.8	0.0049
841.699	0	1010.04	0.0055
844.397	0.0004	1013.28	0.0061
847.095	0.0014	1016.51	0.0067
849.793	0.0029	1019.75	0.0072
852.49	0.005	1022.99	0.0077
855.188	0.0076	1026.23	0.008
857.886	0.0107	1029.46	0.0081
860.583	0.0142	1032.7	0.0081
863.281	0.018	1035.94	0.0079
865.979	0.0221	1039.17	0.0076
868.677	0.0264	1042.41	0.0071
871.375	0.0308	1045.65	0.0067
874.072	0.0352	1048.89	0.0062
876.77	0.0395	1052.12	0.0059
879.468	0.0436	1055.36	0.0057
882.165	0.0474	1058.6	0.0057
884.863	0.0509	1061.84	0.006
887.561	0.0539	1065.07	0.0066
890.259	0.0564	1068.31	0.0074
892.957	0.0583	1071.55	0.0084
895.654	0.0595	1074.79	0.0097
898.352	0.0601	1078.02	0.011
901.05	0.0599	1081.26	0.0124
903.748	0.059	1084.5	0.0137
906.445	0.0574	1087.73	0.0148
909.143	0.055	1090.97	0.0157
911.841	0.052	1094.21	0.0163
914.539	0.0483	1097.45	0.0165
917.236	0.0441	1100.68	0.0162
919.934	0.0395	1103.92	0.0156
922.632	0.0345	1107.16	0.0146
925.33	0.0293	1110.4	0.0133
928.027	0.024	1113.63	0.0117
930.725	0.0188	1116.87	0.0101
933.423	0.0139	1120.11	0.0084
936.121	0.0094	1123.34	0.0068
938.818	0.0056	1126.58	0.0055
941.516	0.0027	1129.82	0.0045
944.214	0.0008	1133.06	0.0038
946.912	0.0002	1136.29	0.0035
949.609	0.0012	1139.53	0.0037
952.307	0.0037	1142.77	0.0042
955.005	0.0082	1146.01	0.0051
957.703	0.0147	1149.24	0.0061
960.4	0.0235	1152.48	0.0073
963.098	0.0346	1155.72	0.0085
965.796	0.0481	1158.96	0.0096
968.494	0.0642	1162.19	0.0104
971.191	0.0828	1165.43	0.0109
973.889	0.1041	1168.67	0.0112
976.587	0.128	1171.9	0.011
979.285	0.1545	1175.14	0.0106
981.982	0.1834	1178.38	0.0099
984.68	0.2147	1181.62	0.009
987.378	0.2482	1184.85	0.0081
990.076	0.2838	1188.09	0.0073
992.773	0.3212	1191.33	0.0067
995.471	0.3602	1194.57	0.0065
998.169	0.4005	1197.8	0.0067
1000.87	0.4418	1201.04	0.0074
1003.56	0.4839	1204.28	0.0086
1006.26	0.5265	1207.51	0.0102
1008.96	0.5691	1210.75	0.0123
1011.66	0.6115	1213.99	0.0145
1014.36	0.6533	1217.23	0.0169
1017.05	0.6941	1220.46	0.0191
1019.75	0.7337	1223.7	0.021
1022.45	0.7716	1226.94	0.0225
1025.15	0.8076	1230.18	0.0234
1027.84	0.8413	1233.41	0.0236
1030.54	0.8724	1236.65	0.0232
1033.24	0.9007	1239.89	0.022
1035.94	0.9258	1243.12	0.0204
1038.64	0.9476	1246.36	0.0183
1041.33	0.9658	1249.6	0.0162
1044.03	0.9803	1252.84	0.0142
1046.73	0.9909	1256.07	0.0127
1049.43	0.9975	1259.31	0.012
1052.12	1	1262.55	0.0122
1054.82	0.9984	1265.79	0.0135
1057.52	0.9928	1269.02	0.0161
1060.22	0.9831	1272.26	0.0198
1062.91	0.9695	1275.5	0.0246
1065.61	0.9521	1278.74	0.0302
1068.31	0.9311	1281.97	0.0361
1071.01	0.9067	1285.21	0.042
1073.71	0.8791	1288.45	0.0473
1076.4	0.8486	1291.68	0.0515
1079.1	0.8155	1294.92	0.0542
1081.8	0.7801	1298.16	0.055
1084.5	0.7428	1301.4	0.0536
1087.19	0.7039	1304.63	0.0501
1089.89	0.6638	1307.87	0.0446
1092.59	0.6228	1311.11	0.0375
1095.29	0.5813	1314.35	0.0296
1097.99	0.5396	1317.58	0.0218
1100.68	0.4982	1320.82	0.0152
1103.38	0.4572	1324.06	0.0113
1106.08	0.4171	1327.29	0.0113
1108.78	0.378	1330.53	0.0169
1111.47	0.3403	1333.77	0.0294
1114.17	0.3041	1337.01	0.0499
1116.87	0.2697	1340.24	0.0795
1119.57	0.2372	1343.48	0.1188
1122.27	0.2068	1346.72	0.1679
1124.96	0.1786	1349.96	0.2266
1127.66	0.1526	1353.19	0.2939
1130.36	0.1289	1356.43	0.3687
1133.06	0.1076	1359.67	0.4491
1135.75	0.0887	1362.91	0.5328
1138.45	0.0721	1366.14	0.6173
1141.15	0.0578	1369.38	0.6998
1143.85	0.0457	1372.62	0.7774
1146.55	0.0359	1375.85	0.8471
1149.24	0.0281	1379.09	0.9064
1151.94	0.0223	1382.33	0.9528
1154.64	0.0184	1385.57	0.9844
1157.34	0.0162	1388.8	1
1160.03	0.0157	1392.04	0.9987
1162.73	0.0167	1395.28	0.9806
1165.43	0.0189	1398.52	0.9463
1168.13	0.0224	1401.75	0.8971
1170.83	0.0269	1404.99	0.835
1173.52	0.0323	1408.23	0.7623
1176.22	0.0384	1411.46	0.6818
1178.92	0.0451	1414.7	0.5966
1181.62	0.0522	1417.94	0.5096
1184.31	0.0596	1421.18	0.424
1187.01	0.0671	1424.41	0.3423
1189.71	0.0747	1427.65	0.2671
1192.41	0.0821	1430.89	0.2002
1195.11	0.0893	1434.13	0.143
1197.8	0.0962	1437.36	0.0962
1200.5	0.1027	1440.6	0.0599
1203.2	0.1088	1443.84	0.0339
1205.9	0.1143	1447.08	0.0171
1208.59	0.1192	1450.31	0.0084
1211.29	0.1236	1453.55	0.0061
1213.99	0.1274	1456.79	0.0085
1216.69	0.1305	1460.02	0.0139
1219.38	0.133	1463.26	0.0206
1222.08	0.135	1466.5	0.0272
1224.78	0.1364	1469.74	0.0326
1227.48	0.1372	1472.97	0.036
1230.18	0.1376	1476.21	0.037
1232.87	0.1375	1479.45	0.0355
1235.57	0.137	1482.69	0.032
1238.27	0.1361	1485.92	0.0269
1240.97	0.135	1489.16	0.0212
1243.66	0.1335	1492.4	0.0156
1246.36	0.1319	1495.63	0.0111
1249.06	0.1301	1498.87	0.0085
1251.76	0.1281	1502.11	0.0083
1254.46	0.126	1505.35	0.011
1257.15	0.1239	1508.58	0.0165
1259.85	0.1217	1511.82	0.0246
1262.55	0.1195	1515.06	0.0347
1265.25	0.1173	1518.3	0.046
1267.94	0.115	1521.53	0.0576
1270.64	0.1128	1524.77	0.0684
1273.34	0.1105	1528.01	0.0774
1276.04	0.1083	1531.25	0.0836
1278.74	0.106	1534.48	0.0866
1281.43	0.1037	1537.72	0.0858
1284.13	0.1014	1540.96	0.0815
1286.83	0.099	1544.19	0.0742
1289.53	0.0965	1547.43	0.0647
1292.22	0.0939	1550.67	0.0545
1294.92	0.0913	1553.91	0.0451
1297.62	0.0885	1557.14	0.0384
1300.32	0.0856	1560.38	0.0363
1303.02	0.0825	1563.62	0.0406
1305.71	0.0793	1566.86	0.0531
1308.41	0.0759	1570.09	0.0749
1311.11	0.0724	1573.33	0.1068
1313.81	0.0687	1576.57	0.1489
1316.5	0.0649	1579.8	0.2007
1319.2	0.061	1583.04	0.2611
1321.9	0.057	1586.28	0.328
1324.6	0.0529	1589.52	0.3991
1327.29	0.0488	1592.75	0.4712
1329.99	0.0447	1595.99	0.5412
1332.69	0.0406	1599.23	0.6055
1335.39	0.0366	1602.47	0.6609
1338.09	0.0327	1605.7	0.7042
1340.78	0.0289	1608.94	0.7327
1343.48	0.0253	1612.18	0.7447
1346.18	0.0218	1615.41	0.739
1348.88	0.0186	1618.65	0.7153
1351.57	0.0156	1621.89	0.6745
1354.27	0.0129	1625.13	0.6183
1356.97	0.0104	1628.36	0.5494
1359.67	0.0082	1631.6	0.4711
1362.37	0.0062	1634.84	0.3874
1365.06	0.0046	1638.08	0.3026
1367.76	0.0031	1641.31	0.2212
1370.46	0.002	1644.55	0.1476
1373.16	0.0011	1647.79	0.0858
1375.85	0.0005	1651.03	0.039
1378.55	0.0001	1654.26	0.0099
