# Supplementary material for: Capturing electron-driven chiral dynamics in UV-excited molecules
Source: Nature. 2024 May 22;630(8015):109–15. doi: 10.1038/s41586-024-07415-y (PMC11153151; doi:10.1038/s41586-024-07415-y)
Supplement: Supplementary file 5 — Source Data Fig. 4 [file 41586_2024_7415_MOESM5_ESM.xlsx]

## Sheet: Fig4b
Delay (fs)	b_0 (a.u.)
10	47.1524
11	49.5719
12	51.9226
13	53.7681
14	54.7655
15	54.7296
16	53.6673
17	51.7756
18	49.4059
19	46.9983
20	44.9997
21	43.7815
22	43.5697
23	44.4037
24	46.1287
25	48.4242

## Sheet: Fig4c
Delay (fs)	MP-PECD (a.u.)
10	-2.73242
11	-0.762768
12	2.15903
13	5.49047
14	8.61281
15	10.9463
16	12.0577
17	11.7404
18	10.0535
19	7.31028
20	4.02003
21	0.793778
22	-1.76934
23	-3.19337
24	-3.21389
25	-1.82707

## Sheet: Fig4e
Delay (fs)	<cosϴ_ion> (a.u.)
10	-0.0952763
10.2	-0.0981142
10.4	-0.100212
10.6	-0.101555
10.8	-0.102131
11	-0.101938
11.2	-0.100975
11.4	-0.0992512
11.6	-0.096779
11.8	-0.0935768
12	-0.0896689
12.2	-0.085085
12.4	-0.0798594
12.6	-0.0740317
12.8	-0.0676456
13	-0.0607493
13.2	-0.0533949
13.4	-0.045638
13.6	-0.0375368
13.8	-0.0291525
14	-0.0205486
14.2	-0.0117896
14.4	-0.0029416
14.6	0.0059284
14.8	0.0147538
15	0.023468
15.2	0.032005
15.4	0.0403009
15.6	0.0482929
15.8	0.0559204
16	0.0631266
16.2	0.0698564
16.4	0.0760597
16.6	0.0816893
16.8	0.086703
17	0.0910627
17.2	0.0947359
17.4	0.0976944
17.6	0.0999164
17.8	0.101385
18	0.102089
18.2	0.102023
18.4	0.101187
18.6	0.0995892
18.8	0.0972398
19	0.0941571
19.2	0.0903644
19.4	0.0858903
19.6	0.0807685
19.8	0.0750376
20	0.0687407
20.2	0.0619257
20.4	0.0546435
20.6	0.0469492
20.8	0.038901
21	0.0305595
21.2	0.0219873
21.4	0.0132495
21.6	0.0044117
21.8	-0.0044593
22	-0.0132967
22.2	-0.0220338
22.4	-0.0306047
22.6	-0.038945
22.8	-0.0469915
23	-0.0546837
23.2	-0.0619635
23.4	-0.068776
23.6	-0.0750698
23.8	-0.0807975
24	-0.085916
24.2	-0.0903867
24.4	-0.0941757
24.6	-0.0972544
24.8	-0.0995997
25	-0.101194

## Sheet: Fig4f
Delay (fs)	FBFA
10	-0.285829
10.2	-0.294343
10.4	-0.300637
10.6	-0.304664
10.8	-0.306393
11	-0.305812
11.2	-0.302926
11.4	-0.297754
11.6	-0.290337
11.8	-0.28073
12	-0.269007
12.2	-0.255255
12.4	-0.239578
12.6	-0.222095
12.8	-0.202937
13	-0.182248
13.2	-0.160185
13.4	-0.136914
13.6	-0.11261
13.8	-0.0874577
14	-0.0616458
14.2	-0.0353688
14.4	-0.008825
14.6	0.0177852
14.8	0.0442614
15	0.070404
15.2	0.0960151
15.4	0.120903
15.6	0.144879
15.8	0.167761
16	0.18938
16.2	0.209569
16.4	0.228179
16.6	0.245068
16.8	0.260109
17	0.273188
17.2	0.284208
17.4	0.293083
17.6	0.299749
17.8	0.304155
18	0.306266
18.2	0.306069
18.4	0.303563
18.6	0.298768
18.8	0.29172
19	0.282471
19.2	0.271093
19.4	0.257671
19.6	0.242306
19.8	0.225113
20	0.206222
20.2	0.185777
20.4	0.163931
20.6	0.140848
20.8	0.116703
21	0.0916786
21.2	0.0659621
21.4	0.0397486
21.6	0.0132352
21.8	-0.0133779
22	-0.0398901
22.2	-0.0661016
22.4	-0.0918143
22.6	-0.116835
22.8	-0.140975
23	-0.164051
23.2	-0.185891
23.4	-0.206328
23.6	-0.22521
23.8	-0.242393
24	-0.257748
24.2	-0.27116
24.4	-0.282527
24.6	-0.291763
24.8	-0.298799
25	-0.303582
