# Supplementary material for: Capturing electron-driven chiral dynamics in UV-excited molecules
Source: Nature. 2024 May 22;630(8015):109–15. doi: 10.1038/s41586-024-07415-y (PMC11153151; doi:10.1038/s41586-024-07415-y)
Supplement: Supplementary file 6 — Source Data Extended Data Fig. 1 [file 41586_2024_7415_MOESM6_ESM.xlsx]

## Sheet: EDFig1a
Wavelength (nm)	Spectral intensity (norm.)
179.33	0.00377548
179.93	0.00370603
180.53	0.0034496
181.13	0.00405862
181.73	0.00280319
182.34	0.00408533
182.94	0.00233307
183.54	0.00265361
184.14	0.00309167
184.74	0.0038663
185.34	0.00357248
185.94	0.00372206
186.54	0.00366864
187.14	0.00229568
187.74	0.00334276
188.34	0.00291004
188.94	0.00336413
189.54	0.0030062
190.14	0.00242389
190.74	0.00273908
191.34	0.00332139
191.94	0.0027284
192.54	0.00343358
193.14	0.00289401
193.74	0.00340152
194.34	0.00227431
194.94	0.00320386
195.54	0.00281922
196.14	0.00306496
196.74	0.00302757
197.34	0.00295277
197.94	0.00327865
198.54	0.00161721
199.14	0.00246129
199.74	0.00270169
200.34	0.00332139
200.94	0.002691
201.54	0.00265361
202.14	0.00140352
202.74	0.00265895
203.34	0.00280853
203.94	0.002691
204.54	0.0017935
205.14	0.00264826
205.73	0.00310236
206.33	0.00321989
206.93	0.00316646
207.53	0.0033855
208.13	0.00298483
208.73	0.00264826
209.33	0.00288867
209.93	0.0033107
210.53	0.00321454
211.13	0.00355111
211.73	0.00365795
212.33	0.00327331
212.93	0.00144626
213.53	0.00306496
214.12	0.00309701
214.72	0.00399451
215.32	0.00146228
215.92	0.00434176
216.52	0.0047638
217.12	0.00450737
217.72	0.00530337
218.32	0.00577349
218.92	0.00437916
219.51	0.00743493
220.11	0.00714645
220.71	0.0086957
221.31	0.0103144
221.91	0.0109395
222.51	0.0126597
223.11	0.0140059
223.71	0.0150263
224.3	0.017067
224.9	0.021015
225.5	0.0239639
226.1	0.0239585
226.7	0.0287185
227.3	0.0343813
227.89	0.040621
228.49	0.0461823
229.09	0.0492541
229.69	0.0568775
230.29	0.0657136
230.89	0.0713016
231.48	0.0752709
232.08	0.0835568
232.68	0.0912229
233.28	0.10133
233.88	0.110845
234.48	0.118458
235.07	0.126541
235.67	0.133838
236.27	0.138908
236.87	0.152947
237.47	0.164027
238.06	0.171619
238.66	0.179498
239.26	0.190658
239.86	0.204559
240.45	0.216088
241.05	0.226542
241.65	0.240464
242.25	0.259381
242.85	0.281514
243.44	0.300933
244.04	0.315598
244.64	0.349222
245.24	0.399477
245.83	0.43629
246.43	0.465635
247.03	0.488383
247.63	0.534102
248.22	0.592145
248.82	0.620026
249.42	0.612344
250.02	0.600383
250.61	0.625769
251.21	0.6751
251.81	0.698654
252.41	0.698584
253	0.711924
253.6	0.773622
254.2	0.859995
254.79	0.903674
255.39	0.909235
255.99	0.925668
256.59	0.949671
257.18	0.987205
257.78	1
258.38	0.959527
258.97	0.917922
259.57	0.898673
260.17	0.893123
260.76	0.86334
261.36	0.827974
261.96	0.804644
262.55	0.79912
263.15	0.792293
263.75	0.773323
264.34	0.745404
264.94	0.741525
265.54	0.758049
266.13	0.773408
266.73	0.756655
267.33	0.735152
267.92	0.730777
268.52	0.755095
269.12	0.766869
269.71	0.750923
270.31	0.713618
270.9	0.67752
271.5	0.659041
272.1	0.660366
272.69	0.662471
273.29	0.640968
273.89	0.637426
274.48	0.635263
275.08	0.632239
275.67	0.635204
276.27	0.636219
276.87	0.629936
277.46	0.631112
278.06	0.641241
278.65	0.649254
279.25	0.643094
279.85	0.630743
280.44	0.613819
281.04	0.597279
281.63	0.587898
282.23	0.577892
282.83	0.558468
283.42	0.542724
284.02	0.528594
284.61	0.519031
285.21	0.510788
285.8	0.50715
286.4	0.501498
286.99	0.487442
287.59	0.467916
288.19	0.449405
288.78	0.442386
289.38	0.424259
289.97	0.410434
290.57	0.398173
291.16	0.383183
291.76	0.364613
292.35	0.352737
292.95	0.343538
293.54	0.330161
294.14	0.316875
294.73	0.30306
295.33	0.283758
295.92	0.268233
296.52	0.249145
297.11	0.241795
297.71	0.231623
298.3	0.215446
298.9	0.194793
299.49	0.183746
300.09	0.176053
300.68	0.166811
301.28	0.156901
301.87	0.145602
302.47	0.133667
303.06	0.123789
303.66	0.112448
304.25	0.111321
304.85	0.102143
305.44	0.0979649
306.04	0.0924516
306.63	0.0864469
307.22	0.0819594
307.82	0.0750145
308.41	0.0710986
309.01	0.0651954
309.6	0.0600829
310.2	0.0570111
310.79	0.0493289
311.39	0.0508194
311.98	0.0478384
312.57	0.0441309
313.17	0.0408828
313.76	0.0371005
314.36	0.034221
314.95	0.0319399
315.54	0.0311492
316.14	0.0284781
316.73	0.0259031
317.33	0.0255452
317.92	0.0227939
318.51	0.021421
319.11	0.0187338
319.7	0.0208066
320.3	0.0189689
320.89	0.0180714
321.48	0.0169762
322.08	0.0166824
322.67	0.0164847
323.26	0.0152453
323.86	0.013274
324.45	0.0140754
325.05	0.0130657
325.64	0.0120293
326.23	0.012462
326.83	0.0120453
327.42	0.00927267
328.01	0.0107418
328.61	0.00998319
329.2	0.00949704
329.79	0.00919253
330.39	0.00875981
330.98	0.00842325
331.57	0.0079371
332.17	0.00792642
332.76	0.00655346
333.35	0.00619552
333.95	0.00658551
334.54	0.00659085
335.13	0.00643593
335.72	0.00578951
336.32	0.0046623
336.91	0.00552774
337.5	0.00444326
338.1	0.00547432
338.69	0.00341755
339.28	0.00476914
339.87	0.00416547
340.47	0.00459819
341.06	0.00358316
341.65	0.00413876
342.25	0.00387164
342.84	0.003487
343.43	0.00302222
344.02	0.0035244
344.62	0.00355645
345.21	0.00377548
345.8	0.00357248
346.39	0.00311304
346.99	0.00186829
347.58	0.00273374
348.17	0.0029688
348.76	0.00284059
349.36	0.00246663
349.95	0.00270703
350.54	0.00249334
351.13	0.00252539
351.72	0.00252005
352.32	0.00277648
352.91	0.002488
353.5	0.00137681
354.09	0.00143557
354.68	0.00242389
355.28	0.00284593
355.87	0.00260018
356.46	0.00210335
357.05	0.0022102
357.64	0.00133407
358.24	0.00169734
358.83	0.00139818
359.42	0.0022102
360.01	0.00279785
360.6	0.0025521
361.19	0.00229568
361.79	0.00229033
362.38	0.00193774
362.97	0.00168666
363.56	0.00223157
364.15	0.00143023
364.74	0.0022102
365.34	0.00134475
365.93	0.00185761
366.52	0.00243992
367.11	0.00228499
367.7	0.0019698
368.29	0.00180419
368.88	0.0015531
369.47	0.00201254
370.07	0.00204993
370.66	0.00203925
371.25	0.00153173
371.84	0.00152105
372.43	0.00154242
373.02	0.00170268
373.61	0.00199117
374.2	0.00233307
374.79	0.00107764
375.39	0.00238115
375.98	0.00204459
376.57	0.00213541
377.16	0.00219952
377.75	0.00184158
378.34	0.00160652
378.93	0.00154242
379.52	0.00195377
380.11	0.00152105
380.7	0.000564784
381.29	0.00186829
381.88	0.0017294
382.47	0.00185227
383.06	0.00165995
383.65	0.00151571
384.25	0.00142489
384.84	0.00166529
385.43	0.00086395
386.02	0.00160652
386.61	0.00195911
387.2	0.00163858
387.79	0.00144091
388.38	0.00163324
388.97	0.00149968
389.56	0.00081587
390.15	0.00132873
390.74	0.0014142
391.33	0.0015905
391.92	0.00171871
392.51	0.00167597
393.1	0.000869292
393.69	0.00148365
394.28	0.000741078
394.87	0.0017294
395.46	0.00175077
396.05	0.00148365
396.64	0.00146763
397.23	0.00151036
397.82	0.00130202
398.41	0.00145694
399	0.00216212
399.58	0.00168666
400.17	0.00135544
400.76	0.00164392
401.35	0.00109901
401.94	0.00148899
402.53	0.00116312
403.12	0.00140886
403.71	0.00152105
404.3	0.00146228
404.89	0.00126996
405.48	0.00120585
406.07	0.00185761
406.66	0.00117914
407.25	0.0013127
407.84	0.00139818
408.42	0.00142489
409.01	0.00147297
409.6	0.00146228
410.19	0.00136612
410.78	0.00133941
411.37	0.000762447
411.96	0.00129667
412.55	0.0012753
413.14	0.00134475
413.72	0.0013127
414.31	0.0010723
414.9	0.00195377
415.49	0.000997507
416.08	0.00163858
416.67	0.00168132
417.26	0.00205527
417.85	0.000495334
418.43	0.00124859
419.02	0.00161721
419.61	0.00215678
420.2	0.00147831
420.79	0.000570126
421.38	0.00176679
421.96	0.00122188
422.55	0.00186295
423.14	0.00144091
423.73	0.00153707
424.32	0.00162255
424.91	0.00160118
425.49	0.00188432
426.08	0.00102422
426.67	0.00135544
427.26	0.00208733
427.85	0.00200185
428.43	0.00149434
429.02	0.00206596
429.61	0.00187898
430.2	0.00195911
430.79	0.00186295
431.37	0.00196446
431.96	0.00109367
432.55	0.00177213
433.14	0.00138749
433.72	0.000922715
434.31	0.00180419
434.9	0.0018309
435.49	0.00187364
436.07	0.0020713
436.66	0.00219952
437.25	0.00256279
437.84	0.00168132
438.42	0.0023491
439.01	0.00211938
439.6	0.00177748
440.19	0.00266429
440.77	0.00164392
441.36	0.0023117
441.95	0.00229033
442.53	0.00286196
443.12	0.0028299
443.71	0.00289935
444.3	0.00287798
444.88	0.00380754
445.47	0.00176145
446.06	0.00343358
446.64	0.00319852
447.23	0.00388233
447.82	0.00427231
448.4	0.00350837
448.99	0.00316646
449.58	0.00362056
450.16	0.00444326
450.75	0.00364193
451.34	0.00409602
451.92	0.00480654
452.51	0.00435245
453.1	0.00452874
453.68	0.00464627
454.27	0.0046623
454.86	0.00397849
455.44	0.00414944
456.03	0.00167597
456.62	0.00405328
457.2	0.00379151
457.79	0.00362056
458.37	0.00354576
458.96	0.0041067
459.55	0.00338015
460.13	0.00311838
460.72	0.00292606
461.31	0.00248265
461.89	0.00388233
462.48	0.00316646
463.06	0.0035244
463.65	0.00360987
464.24	0.00278716
464.82	0.00206596
465.41	0.00252005
465.99	0.00311838
466.58	0.0030062
467.16	0.00289935
467.75	0.00311838
468.34	0.00276579
468.92	0.00223157
469.51	0.00375411
470.09	0.00312907
470.68	0.0027284
471.26	0.00235978
471.85	0.00268032
472.43	0.00276579
473.02	0.00125394
473.61	0.00284059
474.19	0.00268566
474.78	0.0023491
475.36	0.00235978
475.95	0.00258416
476.53	0.00285127
477.12	0.00167597
477.7	0.00258416
478.29	0.00238649
478.87	0.00195911
479.46	0.00269635
480.04	0.00212472
480.63	0.00273908
481.21	0.00254142
481.8	0.00284059
482.38	0.00355645
482.97	0.00233307
483.55	0.00303291
484.14	0.00238115
484.72	0.00226896
485.3	0.00254142
485.89	0.00288332
486.47	0.00193774
487.06	0.00123791
487.64	0.00278716
488.23	0.00264292
488.81	0.000778474
489.4	0.00295277
489.98	0.00215143
490.56	0.00280319
491.15	0.00186829
491.73	0.00272306
492.32	0.00250937
492.9	0.00297948
493.49	0.00180953
494.07	0.00288332
494.65	0.00251471
495.24	0.00277648
495.82	0.00263758
496.41	0.0023117
496.99	0.00118983
497.57	0.00313441
498.16	0.00288867
498.74	0.00273908
499.33	0.00287798
499.91	0.00281387
500.49	0.00238649
501.08	0.00316646
501.66	0.00204459
502.24	0.00297948
502.83	0.00222623
503.41	0.00183624
503.99	0.00284059
504.58	0.00289401
505.16	0.00288332
505.75	0.00102956
506.33	0.00303291
506.91	0.00316646
507.5	0.00188966
508.08	0.00364193
508.66	0.00310236
509.25	0.00296346
509.83	0.0028299
510.41	0.00290469
510.99	0.00102956
511.58	0.00295277
512.16	0.00277114
512.74	0.00352974
513.33	0.00317715
513.91	0.00342289
514.49	0.00288867
515.08	0.0032466
515.66	0.00345495
516.24	0.0034496
516.82	0.00218349
517.41	0.00223157
517.99	0.00283524
518.57	0.0033855
519.15	0.0039037
519.74	0.0026269
520.32	0.00275511
520.9	0.0038289
521.48	0.00365795
522.07	0.00294743
522.65	0.00364727
523.23	0.00197514
523.81	0.00365795
524.4	0.00350303
524.98	0.00370603
525.56	0.00332673
526.14	0.0038289
526.72	0.00355111
527.31	0.00347631
527.89	0.00442189
528.47	0.003487
529.05	0.00186829
529.63	0.00356713
530.22	0.00410136
530.8	0.00272306
531.38	0.00401588
531.96	0.00328934
532.54	0.00384493
533.13	0.00354042
533.71	0.00378617
534.29	0.00395178
534.87	0.00422423
535.45	0.0038289
536.03	0.00319318
536.62	0.00370603
537.2	0.00399451
537.78	0.00299551
538.36	0.00429902
538.94	0.00360987
539.52	0.0029688
540.1	0.00428834
540.69	0.00380219
541.27	0.00372206
541.85	0.00340687
542.43	0.00346563
543.01	0.00390904
543.59	0.00404259
544.17	0.00335879
544.75	0.0039678
545.33	0.00391438
545.92	0.00404794
546.5	0.00402657
547.08	0.00433108
547.66	0.00427765
548.24	0.00485462
548.82	0.00430971
549.4	0.0043471
549.98	0.0038663
550.56	0.00444326
551.14	0.00401588
551.72	0.0045234
552.3	0.00378082
552.88	0.00498283
553.46	0.00394643
554.04	0.00521255
554.62	0.00473175
555.21	0.00456079
555.79	0.00412273
556.37	0.00453942
556.95	0.00427765
557.53	0.00482791
558.11	0.00432039
558.69	0.00496681
559.27	0.00492407
559.85	0.00490804
560.43	0.00309701
561.01	0.00477448
561.59	0.00456614
562.17	0.00505228
562.75	0.00347097
563.33	0.00503091
563.91	0.0020339
564.49	0.00481722
565.07	0.00394643
565.65	0.00426163
566.23	0.00491873
566.8	0.00527131
567.38	0.00482791
567.96	0.00539419
568.54	0.00550637
569.12	0.00309167
569.7	0.00481722
570.28	0.00332673
570.86	0.00488133
571.44	0.00169734
572.02	0.00544227
572.6	0.00545295
573.18	0.00572006
573.76	0.00522858
574.34	0.00529268
574.92	0.00527131
575.49	0.00569869
576.07	0.00523392
576.65	0.00573609
577.23	0.00560253
577.81	0.00432573
578.39	0.00279785
578.97	0.00529803
579.55	0.00523926
580.13	0.00543158
580.7	0.00560788
581.28	0.00523926
581.86	0.00485996
582.44	0.00468367
583.02	0.00508968
583.6	0.00551172
584.18	0.00575212
584.76	0.00474777
585.33	0.00560788
585.91	0.00599252
586.49	0.00551706
587.07	0.00538884
587.65	0.00445929
588.23	0.00546364
588.8	0.00496681
589.38	0.00531939
589.96	0.00581622
590.54	0.00421355
591.12	0.00599786
591.69	0.00612073
592.27	0.00581088
592.85	0.00482791
593.43	0.00591239
594.01	0.00448066
594.58	0.00620621
595.16	0.00611005
595.74	0.00611539
596.32	0.00637182
596.89	0.00578417
597.47	0.00592307
598.05	0.00518584
598.63	0.00601389
599.2	0.00585896
599.78	0.00620621
600.36	0.0066977
600.94	0.00633977
601.51	0.00563993
602.09	0.00574678
602.67	0.00551706
603.25	0.00605663
603.82	0.00563993
604.4	0.00523392
604.98	0.00616347
605.56	0.00644127
606.13	0.0053835
606.71	0.00621689
607.29	0.00597649
607.86	0.00378082
608.44	0.00616881
609.02	0.00489201
609.59	0.00619552
610.17	0.00572006
610.75	0.00646798
611.32	0.00663359
611.9	0.00687399
612.48	0.0131725
613.05	0.00630771
613.63	0.00464093
614.21	0.00641456
614.78	0.00675646
615.36	0.00650003
615.94	0.00724795
616.51	0.00569869
617.09	0.00679386
617.67	0.00664962
618.24	0.0039037
618.82	0.00614744
619.39	0.00689536
619.97	0.00631305
620.55	0.00695947
621.12	0.00691139
621.7	0.00714645
622.28	0.00668167
622.85	0.00671372
623.43	0.00638785
624	0.00632908
624.58	0.00646798
625.15	0.00674044
625.73	0.00654811
626.31	0.00688468
626.88	0.00689002
627.46	0.00657483
628.03	0.00701289
628.61	0.00692741
629.18	0.00761122
629.76	0.00828969
630.34	0.0081775
630.91	0.00944896
631.49	0.00912308
632.06	0.0105602
632.64	0.0111959
633.21	0.0122376
633.79	0.013258
634.36	0.0142356
634.94	0.0136907
635.51	0.0153308
636.09	0.0158062
636.66	0.0156887
637.24	0.0167037
637.81	0.0166931
638.39	0.0152667
638.96	0.0164153
639.54	0.0167144
640.11	0.0168907
640.69	0.0170563
641.26	0.0159719
641.84	0.0169174
642.41	0.0172861
642.99	0.016832
643.56	0.0139044
644.14	0.0167037
644.71	0.0161375
645.28	0.0154804
645.86	0.0159932
646.43	0.0147325
647.01	0.0141128
647.58	0.0128039
648.16	0.0136159
648.73	0.0127077
649.3	0.0129214
649.88	0.0118049
650.45	0.0118209
651.03	0.0116126
651.6	0.0111478
652.18	0.0111799
652.75	0.0107525
653.32	0.0113294
653.9	0.0109395
654.47	0.0119545
655.04	0.0124032
655.62	0.0131939
656.19	0.0143318
656.77	0.0145401
657.34	0.0166717
657.91	0.0183972
658.49	0.0191665
659.06	0.0193695
659.63	0.021437
660.21	0.0219979
660.78	0.0222009
661.35	0.0225108
661.93	0.0227726
662.5	0.0235792
663.07	0.0247065
663.65	0.0242417
664.22	0.0249255
664.79	0.0242257
665.37	0.024263
665.94	0.023061
666.51	0.0238143
667.09	0.0244767
667.66	0.0227138
668.23	0.0195031
668.8	0.0229595
669.38	0.0206357
669.95	0.019423
670.52	0.0183438
671.1	0.0169388
671.67	0.0160146
672.24	0.0107685
672.81	0.0131672
673.39	0.0131885
673.96	0.0115378
674.53	0.00940088
675.1	0.00970539
675.68	0.00929404
676.25	0.00844996
676.82	0.00961991
677.39	0.00914979
677.97	0.0102824
678.54	0.0104373
679.11	0.0109715
679.68	0.0111585
680.25	0.01204
680.83	0.0103839
681.4	0.0129535
681.97	0.013664
682.54	0.0139097
683.11	0.0154216
683.69	0.0156674
684.26	0.0155285
684.83	0.0159131
685.4	0.0163191
685.97	0.0166984
686.54	0.0166183
687.12	0.0165275
687.69	0.016458
688.26	0.0169815
688.83	0.0169068
689.4	0.0161054
689.97	0.0150423
690.54	0.0149034
691.12	0.0130443
691.69	0.0137388
692.26	0.0120132
692.83	0.0104854
693.4	0.0106563
693.97	0.00839119
694.54	0.00842325
695.11	0.00633977
695.68	0.00711974
696.26	0.00597115
696.83	0.00451806
697.4	0.00504694
697.97	0.00439518
698.54	0.00393041
699.11	0.0022476
699.68	0.00308633
700.25	0.00190035
700.82	0.00315578
701.39	0.00208199
701.96	0.0027284
702.53	0.00287264
703.1	0.00244526
703.67	0.00238115
704.24	0.00284593
704.82	0.00141955
705.39	0.00175077
705.96	0.0023491
706.53	0.00225828
707.1	0.00200185
707.67	0.00274977
708.24	0.00270703
708.81	0.00253074
709.38	0.00261621
709.95	0.00289935
710.52	0.00318249
711.09	0.00264292
711.66	0.00380754
712.23	0.00385562
712.8	0.0029314
713.37	0.00463024
713.94	0.00519652
714.51	0.00651606
715.07	0.00557582
715.64	0.00629703
716.21	0.00698618
716.78	0.00692207
717.35	0.00770738
717.92	0.00844462
718.49	0.00882392
719.06	0.00889871
719.63	0.00862091
720.2	0.0089735
720.77	0.00941691
721.34	0.00905898
721.91	0.00908035
722.48	0.00819887
723.05	0.0079745
723.61	0.00783026
724.18	0.00535679
724.75	0.00753643
725.32	0.00704494
725.89	0.0048653
726.46	0.00850338
727.03	0.00864228
727.6	0.00840722
728.16	0.00916048
728.73	0.0103785
729.3	0.0106349
729.87	0.0118423
730.44	0.0125314
731.01	0.0156353
731.58	0.0155124
732.14	0.0174036
732.71	0.0193321
733.28	0.0226497
733.85	0.0249629
734.42	0.0274096
734.99	0.0299312
735.55	0.0328961
736.12	0.0334571
736.69	0.0353696
737.26	0.037795
737.83	0.0397022
738.39	0.0398037
738.96	0.0409309
739.53	0.0412728
740.1	0.0412942
740.67	0.0396488
741.23	0.0388474
741.8	0.0377576
742.37	0.0349315
742.94	0.0321162
743.5	0.0300594
744.07	0.0279813
744.64	0.0252193
745.21	0.0227939
745.77	0.0224307
746.34	0.0205555
746.91	0.0191932
747.48	0.0163138
748.04	0.015459
748.61	0.0144173
749.18	0.0110303
749.74	0.010277
750.31	0.00933677
750.88	0.00979087
751.45	0.00652675
752.01	0.00939554
752.58	0.00929404
753.15	0.0103785
753.71	0.00932075
754.28	0.0103892
754.85	0.00971073
755.41	0.0111692
755.98	0.0100954
756.55	0.0107258
757.11	0.00520186
757.68	0.00861557
758.25	0.0122964
758.81	0.0149996
759.38	0.0174089
759.95	0.0222757
760.51	0.0247065
761.08	0.0318223
761.64	0.0360267
762.21	0.0377202
762.78	0.0380461
763.34	0.0371753
763.91	0.0335319
764.47	0.0320414
765.04	0.0295626
765.61	0.0277996
766.17	0.0239799
766.74	0.0246904
767.3	0.0196473
767.87	0.0205502
768.44	0.0208119
769	0.0219071
769.57	0.0230984
770.13	0.0231412
770.7	0.0237983
771.26	0.0221742
771.83	0.0190009
772.39	0.0159986
772.96	0.0133221
773.53	0.0106349
774.09	0.00760054
774.66	0.0060406
775.22	0.00447532
775.79	0.0042082
776.35	0.00409602
776.92	0.00495078
777.48	0.00150502
778.05	0.00596047
778.61	0.00643058
779.18	0.00756849
779.74	0.00871173
780.31	0.00816682
780.87	0.0085942
781.44	0.00804395
782	0.0074563
782.57	0.00704494
783.13	0.003487
783.69	0.00630237
784.26	0.00568267
784.82	0.00680988
785.39	0.00713576
785.95	0.00999387
786.52	0.0128466
787.08	0.0153415
787.65	0.0179592
788.21	0.0194978
788.77	0.0205074
789.34	0.0201175
789.9	0.0148874
790.47	0.0208654
791.03	0.0188567
791.59	0.0164954
792.16	0.0161108
792.72	0.0161962
793.29	0.0160627
793.85	0.0161749
794.41	0.0166877
794.98	0.0165649
795.54	0.0174036
796.11	0.0173555
796.67	0.017831
797.23	0.0173128
797.8	0.0169495
798.36	0.0156513
798.92	0.0115965
799.49	0.012494
800.05	0.0107364
800.61	0.00435779
801.18	0.0076593
801.74	0.0065214
802.3	0.00633442
802.87	0.00559719
803.43	0.00469435
803.99	0.00467832
804.55	0.0045234
805.12	0.00432039
805.68	0.00406931
806.24	0.00418149
806.81	0.00464093
807.37	0.00315578
807.93	0.00395712
808.49	0.00403725
809.06	0.00409067
809.62	0.00341755
810.18	0.00359384
810.75	0.00355111
811.31	0.00364727
811.87	0.00261087
812.43	0.00309167
813	0.00316112
813.56	0.00412273
814.12	0.00449669
814.68	0.00425628
815.24	0.0048012
815.81	0.00563459
816.37	0.00497215
816.93	0.00494544
817.49	0.00612608
818.05	0.0042456
818.62	0.0060406
819.18	0.00549569
819.74	0.00412273
820.3	0.00609402
820.86	0.00519118
821.43	0.0051805
821.99	0.0049027
822.55	0.00443258
823.11	0.00417615
823.67	0.00232773
824.23	0.00360453
824.79	0.00271771
825.36	0.00299017
825.92	0.00287264
826.48	0.00279785
827.04	0.00293675
827.6	0.00232773
828.16	0.00202856
828.72	0.00208733
829.29	3.05577e-05
829.85	0.00214075
830.41	0.00154242
830.97	0.00183624
831.53	0.00173474
832.09	0.00201788
832.65	0.00123257
833.21	0.00170803
833.77	0.00151036
834.33	0.00153707
834.89	0.0012112
835.45	0.000634233
836.01	0.000324382
836.58	0.00177213
837.14	0.00151571
837.7	0.00137146
838.26	0.00137681
838.82	0.00170803
839.38	0.00167063
839.94	0.00137146
840.5	0.00145694
841.06	0.00125928
841.62	0.00144626
842.18	0.00144091
842.74	0.00154242
843.3	0.00149968
843.86	0.00154242
844.42	0.00177213
844.98	0.00177213
845.54	0.00164392
846.1	0.00194309
846.66	0.00112038
847.22	0.00146228
847.78	0.00140352
848.34	0.00149434
848.9	0.00157981
849.46	0.00135544
850.02	0.00138215
850.57	0.00102956
851.13	0.0012753
851.69	0.000869292
852.25	0.00121654
852.81	0.00102422
853.37	0.000628891
853.93	0.00120051
854.49	0.000885319
855.05	0.00113106
855.61	0.000944084
856.17	0.00105627
856.73	0.00176145
857.28	0.00100285
857.84	0.00135544
858.4	0.00133941
858.96	0.00069834
859.52	0.00101888
860.08	0.000906688
860.64	0.00114709
861.2	0.000890661
861.75	0.000885319
862.31	0.000564784
862.87	0.00102422
863.43	0.00112038
863.99	0.00048465
864.55	0.00113106
865.1	0.0013127
865.66	0.000126718
866.22	0.000853266
866.78	0.00120051
867.34	-6.83809e-06
867.9	0.00122188
868.45	0.000644918
869.01	0.000570126
869.57	0.00108833
870.13	0.00120051
870.69	0.00100285
871.24	0.000329724
871.8	0.00186829
872.36	0.000896004
872.92	0.0012112
873.47	0.0014142
874.03	0.00111504
874.59	0.00155844
875.15	0.00185761
875.7	0.000751763
876.26	0.00404794
876.82	0.00158516
877.38	0.00178816
877.93	0.00175077
878.49	0.00185227
879.05	0.00162255
879.6	0.0011738
880.16	0.0019324
880.72	0.0012753
881.28	0.00158516
881.83	0.00182556
882.39	0.00167063
882.95	0.00140886
883.5	0.00167063
884.06	0.000885319
884.62	0.0013501
885.17	0.00163324
885.73	0.00157981
886.29	0.00121654
886.84	0.00148365
887.4	0.000436569
887.96	0.00117914
888.51	0.00152105
889.07	0.00112038
889.63	0.000709025
890.18	0.00136078
890.74	0.00109367
891.29	0.000938742
891.85	0.00122188
892.41	0.00134475
892.96	0.000618206
893.52	0.000970795
894.07	0.000644918
894.63	0.000858608
895.19	0.000917373
895.74	0.00149434
896.3	0.000703682
896.85	0.000778474
897.41	0.00124859
897.96	0.00137146
898.52	0.000896004
899.08	0.00142489
899.63	0.000687656
900.19	0.00124859
900.74	0.0013127
901.3	0.0012112
901.85	0.00131804
902.41	0.000335067
902.96	0.00076779
903.52	0.00143023
904.07	0.00146763
904.63	0.00190035
905.18	0.00139283
905.74	0.0019324
906.29	0.00147297
906.85	0.00153707
907.4	0.00167063
907.96	0.00104559
908.51	0.00178282
909.07	0.00193774
909.62	0.0009334
910.18	0.00175077
910.73	-0.000113683
911.29	0.00137681
911.84	0.00106161
912.4	0.00168132
912.95	0.00141955
913.5	0.00202322
914.06	0.00076779
914.61	0.00113106
915.17	0.00136612
915.72	0.00196446
916.28	0.00115777
916.83	0.0019698
917.38	0.000404516
917.94	0.00121654
918.49	0.000944084
919.05	0.00182556
919.6	0.000105349
920.15	0.00151036
920.71	0.000954769
921.26	0.00113641
921.81	0.0010349
922.37	0.0015531
922.92	0.000783816
923.47	0.000885319
924.03	0.00107764
924.58	0.00143557
925.13	0.00105093
925.69	0.0015531
926.24	0.000874635
926.79	0.00115777
927.35	0.00101353
927.9	0.00142489
928.45	0.00108833
929.01	0.00130202
929.56	0.000313697
930.11	0.00188966
930.67	0.00110435
931.22	0.00154242
931.77	0.00117914
932.32	0.00131804
932.88	0.000917373
933.43	0.0019324
933.98	0.000757105
934.54	0.0015531
935.09	0.000559441
935.64	0.00157447
936.19	0.0011738
936.75	0.00152105
937.3	0.00115243
937.85	0.00149434
938.4	0.00104559
938.95	0.00189501
939.51	0.00124859
940.06	0.000554099
940.61	0.00137681
941.16	0.00122188
941.72	0.000388489
942.27	0.00211938
942.82	0.00126996
943.37	0.0014142
943.92	0.00148365
944.47	0.00111504
945.03	0.00147297
945.58	0.00152639
946.13	0.00100285
946.68	0.00144091
947.23	0.00125928
947.78	0.000778474
948.34	0.00119517
948.89	0.00145694
949.44	0.00136612
949.99	0.00101888
950.54	0.00105627
951.09	0.000692998
951.64	0.00124325
952.19	0.000912031
952.75	0.00130202
953.3	0.00112038
953.85	0.000660944
954.4	0.000757105
954.95	0.00126996
955.5	0.00123257
956.05	0.000799843
956.6	0.00148365
957.15	0.000778474
957.7	0.00069834
958.25	0.00136612
958.8	0.00126462
959.35	0.00140352
959.91	0.000922715
960.46	0.00132873
961.01	0.00110969
961.56	0.00137146
962.11	0.00134475
962.66	0.00125928
963.21	0.00129667
963.76	0.0009334
964.31	0.000906688
964.86	0.00024959
965.41	0.00118449
965.96	0.00125928
966.51	0.000997507
967.06	0.000922715
967.61	0.00110969
968.16	0.000185483
968.71	0.00171337
969.26	0.00130202
969.81	0.000628891
970.35	0.00138215
970.9	0.000447254
971.45	0.000890661
972	0.00109901
972.55	0.000623549
973.1	0.00105627
973.65	0.000837239
974.2	0.000169456
974.75	0.00081587
975.3	0.00116846
975.85	0.000992164
976.4	0.000805185
976.95	0.000495334
977.49	0.000404516
978.04	0.000890661
978.59	0.000879977
979.14	0.00133407
979.69	0.000922715
980.24	0.000164114
980.79	0.00138215
981.34	0.00110435
981.88	0.0010349
982.43	0.000666287
982.98	0.000730394
983.53	0.000906688
984.08	0.0010349
984.63	0.000757105
985.17	0.00106696
985.72	0.00133407
986.27	0.000896004
986.82	0.00102422
987.37	0.0009334
987.92	0.000709025
988.46	0.000655602
989.01	0.000441912
989.56	0.000719709
990.11	0.000976138
990.66	0.000644918
991.2	0.00081587
991.75	0.00109367
992.3	0.00115777
992.85	0.00102422
993.39	0.000890661
993.94	0.00125928
994.49	0.000805185
995.04	0.00148899
995.58	0.000847923
996.13	0.000842581
996.68	0.000596837
997.22	0.000506019
997.77	0.000676971
998.32	0.000751763
998.87	0.00106161
999.41	0.00086395
999.96	0.000425885
1000.51	0.000554099
1001.05	0.000666287
1001.6	0.000986822
1002.15	0.00144626
1002.69	0.000912031
1003.24	0.00058081
1003.79	0.00115777
1004.33	0.000538072
1004.88	0.00126996
1005.43	0.00116846
1005.97	0.0010349
1006.52	0.000372462
1007.07	0.00024959
1007.61	0.00076779
1008.16	0.00132338
1008.71	0.0013127
1009.25	0.000602179
1009.8	0.000682313
1010.34	0.000789159
1010.89	0.00106161
1011.44	0.000885319
1011.98	0.000842581
1012.53	0.000757105
1013.07	0.000938742
1013.62	0.000308355
1014.16	0.00100285
1014.71	0.00048465
1015.26	0.00142489
1015.8	0.000954769
1016.35	0.000944084
1016.89	0.000564784
1017.44	0.00108298
1017.98	0.00086395
1018.53	0.00124325
1019.07	0.000986822
1019.62	0.00102956
1020.16	0.000506019
1020.71	0.00104559
1021.25	0.000457938
1021.8	0.00168132
1022.34	0.000890661
1022.89	0.00106161
1023.43	0.000441912
1023.98	0.00129667
1024.52	0.000522046
1025.07	0.00162789
1025.61	0.000826554
1026.16	0.00120051
1026.7	0.000575468
1027.25	0.00132338
1027.79	0.000468623
1028.34	0.000976138
1028.88	0.000522046
1029.43	0.00158516
1029.97	0.000383147
1030.51	0.00164392
1031.06	0.000655602
1031.6	0.00118449
1032.15	0.000420543
1032.69	0.00130202
1033.23	0.000511361
1033.78	0.000858608
1034.32	0.0011738
1034.87	0.00128065
1035.41	0.00102956
1035.95	0.00114709
1036.5	0.000586153
1037.04	0.0009334
1037.59	0.000644918
1038.13	0.000917373
1038.67	0.000906688
1039.22	0.00176145
1039.76	0.000436569
1040.3	0.000725051
1040.85	0.000944084
1041.39	0.00128065
1041.93	0.00139818
1042.48	0.00081587
1043.02	0.00153173
1043.56	0.000345751
1044.1	0.0010349
1044.65	0.00116312
1045.19	0.000965453
1045.73	0.000783816
1046.28	0.0009334
1046.82	0.000570126
1047.36	0.00109367
1047.9	0.000949426
1048.45	0.00111504
1048.99	0.0009334
1049.53	0.00133941
1050.07	0.000847923
1050.62	0.00137681
1051.16	0.000383147
1051.7	0.00112572
1052.24	0.00117914
1052.79	0.000960111
1053.33	0.000709025
1053.87	0.0009334
1054.41	0.0009334
1054.96	0.000831897
1055.5	0.000703682
1056.04	0.00138749
1056.58	0.000329724
1057.12	0.000922715
1057.66	0.00102422
1058.21	0.000757105
1058.75	-0.000199159
1059.29	0.000794501
1059.83	0.000233564
1060.37	0.000869292
1060.91	0.000805185
1061.46	0.000799843
1062	0.000185483
1062.54	0.00106696
1063.08	-4.42339e-05
1063.62	0.00118983
1064.16	0.00140886
1064.7	0.000644918
1065.24	0.000644918
1065.79	0.000687656
1066.33	0.000105349
1066.87	0.000511361
1067.41	0.00143023
1067.95	0.000896004
1068.49	0.000516703
1069.03	0.00107764
1069.57	0.000463281
1070.11	0.000132061
1070.65	0.000805185
1071.19	0.000447254
1071.73	0.000847923
1072.27	0.000922715
1072.81	0.000847923
1073.35	0.000869292
1073.9	0.000709025
1074.44	0.00086395
1074.98	0.000805185
1075.52	0.0012112
1076.06	0.000324382
1076.6	0.000853266
1077.14	0.000709025
1077.68	0.00100285
1078.22	0.000703682
1078.76	0.00110969
1079.3	0.000757105
1079.84	0.00058081
1080.37	0.00086395
1080.91	0.00100819
1081.45	0.000383147
1081.99	0.000847923
1082.53	0.00102422
1083.07	0.000757105
1083.61	0.00142489
1084.15	0.000837239
1084.69	0.000639575
1085.23	0.00100819
1085.77	0.000570126
1086.31	0.000180141
1086.85	0.000506019
1087.39	0.00102956
1087.93	0.000660944
1088.46	0.00100285
1089	0.00100819
1089.54	0.000554099
1090.08	0.00130736
1090.62	0.00107764
1091.16	0.00108298
1091.7	0.000564784
1092.24	0.00117914
1092.77	0.000169456
1093.31	0.00143023
1093.85	0.000896004
1094.39	0.00108833
1094.93	0.000666287
1095.47	0.00102956
1096	0.000607522
1096.54	0.0012112
1097.08	0.000922715
1097.62	0.00110435
1098.16	0.000741078
1098.69	0.00069834
1099.23	0.000335067
1099.77	0.000997507
1100.31	0.000992164
1100.85	0.000773132
1101.38	0.000676971
1101.92	0.00119517
1102.46	0.000586153
1103	0.00144091
1103.53	0.000842581
1104.07	0.00076779
1104.61	0.000874635
1105.15	0.00114709
1105.68	0.000340409
1106.22	0.000879977
1106.76	0.000586153
1107.3	0.00107764
1107.83	0.000602179
1108.37	0.00110435
1108.91	0.000431227
1109.44	0.00112038
1109.98	0.000954769
1110.52	0.000869292
1111.05	0.000516703
1111.59	0.00152105
1112.13	0.000351093
1112.66	0.000954769
1113.2	0.000570126
1113.74	0.000954769
1114.27	0.000896004
1114.81	0.000970795
1115.35	0.000473965
1115.88	0.000986822
1116.42	0.00108298
1116.96	0.000810528
1117.49	0.000741078
1118.03	0.000949426
1118.56	0.000735736
1119.1	0.000879977
1119.64	0.000986822
1120.17	0.00108833
1120.71	0.000789159
1121.24	0.00112038
1121.78	0.00015343
1122.32	0.000912031
1122.85	0.00140886
1123.39	0.00108298
1123.92	0.000618206
1124.46	0.00113641
1124.99	0.000538072
1125.53	0.00125928
1126.06	0.00114175
1126.6	0.00121654
1127.13	0.000869292
1127.67	0.00098148
1128.2	0.000351093
1128.74	0.000564784
1129.28	0.000912031
1129.81	0.00106696
1130.35	0.000912031
1130.88	0.000591495
1131.41	0.00076779
1131.95	0.00081587
1132.48	0.00146228
1133.02	0.00074642
1133.55	0.000874635
1134.09	0.000906688
1134.62	0.000751763
1135.16	-0.000231213
1135.69	0.000543415
1136.23	0.00161187
1136.76	0.00100819
1137.29	0.000612864
1137.83	0.0010349
1138.36	0.00112038
1138.9	0.00118449
1139.43	0.00111504
1139.97	0.000666287
1140.5	0.000735736
1141.03	0.000618206
1141.57	0.000869292
1142.1	0.00124859
1142.63	0.000805185
1143.17	0.000751763
1143.7	0.000869292
1144.24	0.00108833
1144.77	0.000847923
1145.3	0.000874635
1145.84	0.000709025
1146.37	0.000842581
1146.9	0.00130202
1147.44	0.000559441
1147.97	0.00065026
1148.5	0.00129667
1149.04	0.000928057
1149.57	0.00106161
1150.1	0.00115243
1150.64	0.000628891
1151.17	0.00112038
1151.7	0.00126996
1152.23	0.000527388
1152.77	0.00133407
1153.3	0.000730394
1153.83	0.000452596
1154.36	0.000575468
1154.9	0.000879977
1155.43	0.00065026
1155.96	0.00118449
1156.49	0.000719709
1157.03	0.000564784
1157.56	0.00113106
1158.09	0.00116312
1158.62	0.000922715
1159.16	0.00100819
1159.69	0.000741078
1160.22	0.000351093
1160.75	0.00104559
1161.28	0.00135544
1161.82	0.000789159
1162.35	0.000506019
1162.88	0.000735736
1163.41	0.000377805
1163.94	0.00135544
1164.47	0.00108298
1165.01	0.00102422
1165.54	0.000986822
1166.07	0.000997507
1166.6	0.000441912
1167.13	0.000575468
1167.66	0.000954769
1168.19	0.00105093
1168.73	0.000709025
1169.26	0.000409858
1169.79	0.000778474
1170.32	0.00121654
1170.85	0.00098148
1171.38	0.000735736
1171.91	0.000158772
1172.44	0.00101353
1172.97	0.00124859
1173.5	0.00126462
1174.03	0.00098148
1174.56	0.000452596
1175.1	0.000928057
1175.63	0.00121654
1176.16	0.00106696
1176.69	0.000896004
1177.22	0.00116312
1177.75	0.000399174
1178.28	0.000896004
1178.81	0.00104559
1179.34	0.00124325
1179.87	0.000847923
1180.4	0.000821212
1180.93	0.000644918
1181.46	0.00119517
1181.99	0.000564784
1182.52	0.000692998
1183.05	0.000794501
1183.58	0.00151036
1184.11	0.000238906
1184.64	0.000270959
1185.17	0.000906688
1185.7	0.000847923
1186.23	0.00107764
1186.75	0.00110969
1187.28	0.0009334
1187.81	0.000212195
1188.34	0.0013501
1188.87	0.00036712
1189.4	0.00114175
1189.93	0.00105093
1190.46	0.000858608
1190.99	0.000612864
1191.52	0.000831897
1192.05	0.00048465
1192.57	0.000954769
1193.1	0.00102422
1193.63	0.00105093
1194.16	0.000522046
1194.69	0.000286986
1195.22	0.000949426
1195.75	0.000639575
1196.27	0.000912031
1196.8	0.000799843
1197.33	0.0010723
1197.86	0.000757105
1198.39	0.000965453
1198.92	0.000858608
1199.44	0.0010723
1199.97	0.00101353
1200.5	0.000965453
1201.03	0.000399174
1201.56	0.000634233
1202.08	0.00114709
1202.61	0.000511361
1203.14	0.000821212
1203.67	0.00126462
1204.19	0.000976138
1204.72	0.000506019
1205.25	0.000783816
1205.78	0.00106696
1206.3	0.00117914
1206.83	0.0011738
1207.36	0.000666287
1207.89	0.00086395
1208.41	0.000495334
1208.94	0.00122722
1209.47	0.00109901
1210	0.00136612
1210.52	0.000783816
1211.05	0.000554099
1211.58	0.00115243
1212.1	0.00048465
1212.63	0.000965453
1213.16	0.00102422
1213.68	0.00129667
1214.21	0.000735736
1214.74	0.00102422
1215.26	0.000741078
1215.79	0.000618206
1216.32	0.00135544
1216.84	0.000164114
1217.37	0.000522046
1217.89	0.000869292
1218.42	0.000778474
1218.95	0.000479308
1219.47	0.00147297
1220	0.000586153
1220.52	0.000960111
1221.05	0.00036712
1221.58	0.00098148
1222.1	0.00137681
1222.63	0.00130736
1223.15	0.00129667
1223.68	0.000783816
1224.2	0.000885319
1224.73	0.00128599
1225.26	0.000879977
1225.78	0.00074642
1226.31	0.00108298
1226.83	0.000356436
1227.36	0.000324382
1227.88	0.00125394
1228.41	0.000986822
1228.93	0.000912031
1229.46	0.00138749
1229.98	0.00086395
1230.51	0.00105093
1231.03	0.00157981
1231.56	0.000805185
1232.08	0.000890661
1232.61	0.00139818
1233.13	0.000441912
1233.66	0.000944084
1234.18	0.00148899
1234.71	0.0010349
1235.23	0.00147297
1235.75	0.00146228
1236.28	0.000730394
1236.8	0.000570126
1237.33	0.00153173
1237.85	0.00120051
1238.38	0.00125394
1238.9	0.00119517
1239.42	0.00058081
1239.95	0.000506019
1240.47	0.000388489
1240.99	0.00107764
1241.52	0.000575468
1242.04	0.000666287
1242.57	0.00058081
1243.09	0.00053273
1243.61	0.000879977
1244.14	0.00108298
1244.66	0.00115777
1245.18	0.00129667
1245.71	0.00098148
1246.23	0.000725051
1246.75	0.00150502
1247.28	0.00115243
1247.8	0.000960111
1248.32	0.000842581
1248.85	0.000692998
1249.37	0.000591495
1249.89	0.00156379
1250.41	0.00135544
1250.94	0.000912031
1251.46	0.000730394
1251.98	0.000596837
1252.51	0.000254933
1253.03	0.00157981
1253.55	0.00129667
1254.07	0.000970795
1254.6	0.00115777
1255.12	0.000847923
1255.64	0.000783816
1256.16	0.00102422
1256.68	0.00112572
1257.21	0.00104559
1257.73	0.000639575
1258.25	0.000928057
1258.77	0.000826554
1259.29	0.00159584
1259.82	0.00110435
1260.34	0.00149968
1260.86	0.000960111
1261.38	0.000938742
1261.9	0.00048465
1262.42	0.000826554
1262.95	0.00105093
1263.47	0.00154242
1263.99	0.000372462
1264.51	0.0010349
1265.03	0.000671629
1265.55	0.00157447
1266.07	0.00147297
1266.6	0.00178816
1267.12	0.000799843
1267.64	0.00119517
1268.16	0.000655602
1268.68	0.00149434
1269.2	0.00143557
1269.72	0.00130202
1270.24	0.00175077
1270.76	0.00144091
1271.28	0.000928057
1271.8	0.00137146
1272.32	0.00169734
1272.84	0.00162255
1273.37	0.00081587
1273.89	0.00120585
1274.41	0.000992164
1274.93	0.00131804
1275.45	0.00174008
1275.97	0.00180419
1276.49	0.00138749
1277.01	0.00144091
1277.53	0.000751763
1278.05	0.00135544
1278.57	0.00157981
1279.09	0.00129667
1279.61	0.000954769
1280.13	0.00184158
1280.65	0.000789159
1281.16	0.00108833
1281.68	0.00114709
1282.2	0.00144091
1282.72	0.00160652
1283.24	0.00139818
1283.76	0.000794501
1284.28	0.00117914
1284.8	0.0012112
1285.32	0.00149968
1285.84	0.00161721
1286.36	0.00130736
1286.88	0.000997507
1287.4	0.00157447
1287.91	0.00140886
1288.43	0.00152105
1288.95	0.00121654
1289.47	0.00123257
1289.99	0.000847923
1290.51	0.0014142
1291.03	0.00125928
1291.54	0.000906688
1292.06	0.00115243
1292.58	0.00163324
1293.1	0.000506019
1293.62	0.000741078
1294.14	0.000778474
1294.65	0.00130202
1295.17	0.00146228
1295.69	0.00149968
1296.21	0.000896004
1296.73	0.00108298
1297.24	0.00116846
1297.76	0.000441912
1298.28	0.00100819
1298.8	0.0012112
1299.32	4.12422e-05
1299.83	0.00151036
1300.35	0.00152639
1300.87	0.000329724
1301.38	0.000741078
1301.9	0.00126996
1302.42	0.000436569
1302.94	0.000468623
1303.45	0.000671629
1303.97	0.000986822
1304.49	0.00120585
1305.01	0.00144091
1305.52	0.000217537
[truncated: 63 more rows]

## Sheet: EDFig1b
Wavelength (nm)	Spectral intensity (norm.)
179.33	0.00716163
179.93	0.00611662
180.53	0.0059167
181.13	0.00678906
181.73	0.00439007
182.34	0.00721616
182.94	0.00513521
183.54	0.00538056
184.14	0.00502617
184.74	0.00682541
185.34	0.00578948
185.94	0.00586218
186.54	0.0053533
187.14	0.00463542
187.74	0.00540782
188.34	0.00538056
188.94	0.0052806
189.54	0.00593488
190.14	0.00367219
190.74	0.00550778
191.34	0.00516247
191.94	0.00586218
192.54	0.00484442
193.14	0.00487169
193.74	0.00508978
194.34	0.0050716
194.94	0.00506251
195.54	0.00516247
196.14	0.0054987
196.74	0.00541691
197.34	0.00463542
197.94	0.00553504
198.54	0.00201834
199.14	0.00433555
199.74	0.00431737
200.34	0.00518065
200.94	0.00477173
201.54	0.00414472
202.14	0.00172755
202.74	0.00369945
203.34	0.00448094
203.94	0.00523517
204.54	0.00303609
205.14	0.00532604
205.73	0.00452638
206.33	0.00488077
206.93	0.00494438
207.53	0.00452638
208.13	0.00476264
208.73	0.00362675
209.33	0.00369036
209.93	0.00392663
210.53	0.00451729
211.13	0.00466268
211.73	0.00533513
212.33	0.00521699
212.93	0.00155489
213.53	0.00299066
214.12	0.00448094
214.72	0.00403567
215.32	0.00126411
215.92	0.00393571
216.52	0.00405385
217.12	0.00362675
217.72	0.0045082
218.32	0.0038721
218.92	0.00268169
219.51	0.0045809
220.11	0.0030997
220.71	0.00458999
221.31	0.00528969
221.91	0.00518065
222.51	0.00453546
223.11	0.00513521
223.71	0.00409928
224.3	0.00329053
224.9	0.00452638
225.5	0.00459907
226.1	0.00271804
226.7	0.00291796
227.3	0.00287252
227.89	0.00470812
228.49	0.00518973
229.09	0.00328144
229.69	0.00282709
230.29	0.005426
230.89	0.00438098
231.48	0.00300883
232.08	0.00444459
232.68	0.00537148
233.28	0.00538056
233.88	0.00431737
234.48	0.00393571
235.07	0.00516247
235.67	0.00493529
236.27	0.00405385
236.87	0.00474447
237.47	0.00494438
238.06	0.00356314
238.66	0.00399932
239.26	0.0045082
239.86	0.00534421
240.45	0.00442642
241.05	0.00454455
241.65	0.00369945
242.25	0.00456272
242.85	0.00436281
243.44	0.00504434
244.04	0.00129137
244.64	0.00515339
245.24	0.00339049
245.83	0.0045082
246.43	0.00498073
247.03	0.0059167
247.63	0.00360858
248.22	0.0053533
248.82	0.00360858
249.42	0.00432646
250.02	0.00391754
250.61	0.00548961
251.21	0.00388119
251.81	0.0047899
252.41	0.00380849
253	0.00533513
253.6	0.00487169
254.2	0.00482625
254.79	0.002818
255.39	0.00463542
255.99	0.00435372
256.59	0.0036631
257.18	0.00320875
257.78	0.00396298
258.38	0.00446277
258.97	0.00451729
259.57	0.00269078
260.17	0.00393571
260.76	0.00407202
261.36	0.00454455
261.96	0.00522608
262.55	0.00436281
263.15	0.0047899
263.75	0.00463542
264.34	0.00321783
264.94	0.00322692
265.54	0.00372671
266.13	0.00424468
266.73	0.00409019
267.33	0.00498982
267.92	0.00445368
268.52	0.00484442
269.12	0.00451729
269.71	0.00303609
270.31	0.0045082
270.9	0.00470812
271.5	0.00460816
272.1	0.00451729
272.69	0.00502617
273.29	0.00257265
273.89	0.00478081
274.48	0.00313605
275.08	0.00455364
275.67	0.00460816
276.27	0.00390845
276.87	0.00325418
277.46	0.00424468
278.06	0.00382667
278.65	0.00475355
279.25	0.00390845
279.85	0.00409019
280.44	0.00392663
281.04	0.00349045
281.63	0.00414472
282.23	0.00417198
282.83	0.00449911
283.42	0.00334505
284.02	0.000746142
284.61	0.00227277
285.21	0.00207286
285.8	0.00352679
286.4	0.00377215
286.99	0.00374488
287.59	0.00337231
288.19	0.00237273
288.78	0.00267261
289.38	0.0034541
289.97	0.00398115
290.57	0.00397206
291.16	0.00216373
291.76	0.002818
292.35	0.00147311
292.95	0.00259991
293.54	0.00299974
294.14	0.00362675
294.73	0.00286344
295.33	0.00359949
295.92	0.0023273
296.52	0.00130045
297.11	0.00269078
297.71	0.00350862
298.3	0.00210012
298.9	0.00108236
299.49	0.00207286
300.09	0.00268169
300.68	0.00254539
301.28	0.00293613
301.87	0.00273622
302.47	0.00258174
303.06	0.00194564
303.66	0.000600748
304.25	0.00371762
304.85	0.00231821
305.44	0.00276348
306.04	0.00257265
306.63	0.00275439
307.22	0.00267261
307.82	0.0011278
308.41	0.00242726
309.01	0.00138224
309.6	0.00237273
310.2	0.0024636
310.79	0.000537138
311.39	0.00188203
311.98	0.00252721
312.57	0.00199107
313.17	0.00211829
313.76	0.00154581
314.36	0.00127319
314.95	0.00153672
315.54	0.00244543
316.14	0.00187294
316.73	0.00249086
317.33	0.00230912
317.92	0.00189112
318.51	0.00168211
319.11	0.00115506
319.7	0.00173664
320.3	0.0019002
320.89	0.00210921
321.48	0.00206377
322.08	0.00179116
322.67	0.00267261
323.26	0.00160942
323.86	0.00110963
324.45	0.00195473
325.05	0.00141859
325.64	0.00139133
326.23	0.00217282
326.83	0.00231821
327.42	0.0005644
328.01	0.00210012
328.61	0.0017639
329.2	0.00242726
329.79	0.00210921
330.39	0.00198199
330.98	0.00188203
331.57	0.00181842
332.17	0.00150946
332.76	0.00212738
333.35	0.00195473
333.95	0.00194564
334.54	0.00208195
335.13	0.00106419
335.72	0.00220916
336.32	0.00155489
336.91	0.00276348
337.5	0.000673445
338.1	0.00196381
338.69	0.000800664
339.28	0.00195473
339.87	0.0023273
340.47	0.00265443
341.06	0.00159124
341.65	0.00223643
342.25	0.00227277
342.84	0.00154581
343.43	0.00135498
344.02	0.00286344
344.62	0.00219099
345.21	0.00240908
345.8	0.00201834
346.39	0.00154581
346.99	0.00135498
347.58	0.00170937
348.17	0.0019729
348.76	0.00221825
349.36	0.00151855
349.95	0.00154581
350.54	0.00196381
351.13	0.00238182
351.72	0.00160942
352.32	0.00227277
352.91	0.00230004
353.5	6.46093e-05
354.09	0.00108236
354.68	0.00262717
355.28	0.00170029
355.87	0.00216373
356.46	0.00178207
357.05	0.00190929
357.64	0.000455355
358.24	0.00271804
358.83	0.00100058
359.42	0.00212738
360.01	0.00193655
360.6	0.00280891
361.19	0.00130954
361.79	0.00209103
362.38	0.00205468
362.97	0.00138224
363.56	0.00200925
364.15	0.00107328
364.74	0.00192746
365.34	0.00182751
365.93	0.00198199
366.52	0.00222734
367.11	0.00216373
367.7	0.00170029
368.29	0.00222734
368.88	0.00205468
369.47	0.00269078
370.07	0.00254539
370.66	0.00222734
371.25	0.00187294
371.84	0.00195473
372.43	0.00230004
373.02	0.00217282
373.61	0.00276348
374.2	0.00199107
374.79	0.00134589
375.39	0.00254539
375.98	0.00268169
376.57	0.0027453
377.16	0.00166394
377.75	0.00215464
378.34	0.00177298
378.93	0.00213647
379.52	0.00178207
380.11	0.00276348
380.7	0.000364484
381.29	0.00215464
381.88	0.00255447
382.47	0.00239999
383.06	0.00118232
383.65	0.00299974
384.25	0.00146402
384.84	0.00167303
385.43	0.000482616
386.02	0.00201834
386.61	0.00192746
387.2	0.00208195
387.79	0.00158215
388.38	0.00193655
388.97	0.00188203
389.56	0.0002827
390.15	0.00180025
390.74	0.0019729
391.33	0.00192746
391.92	0.00186386
392.51	0.00267261
393.1	0.000346309
393.69	0.00234547
394.28	0.00196381
394.87	0.00170937
395.46	0.00222734
396.05	0.00247269
396.64	0.00220008
397.23	0.00167303
397.82	0.00235456
398.41	0.00183659
399	0.00230912
399.58	0.00235456
400.17	0.00273622
400.76	0.00228186
401.35	0.00287252
401.94	0.0024636
402.53	0.00110963
403.12	0.00180025
403.71	0.00179116
404.3	0.00170937
404.89	0.00190929
405.48	0.00205468
406.07	0.00313605
406.66	0.00296339
407.25	0.00222734
407.84	0.00242726
408.42	0.002818
409.01	0.00164576
409.6	0.00264535
410.19	0.00269078
410.78	0.00265443
411.37	0.00155489
411.96	0.00275439
412.55	0.002609
413.14	0.00372671
413.72	0.00290887
414.31	0.00347227
414.9	0.00299066
415.49	0.00267261
416.08	0.00389937
416.67	0.00493529
417.26	0.00420833
417.85	0.00231821
418.43	0.00390845
419.02	0.00519882
419.61	0.00482625
420.2	0.00498073
420.79	0.00120958
421.38	0.00515339
421.96	0.00291796
422.55	0.00428102
423.14	0.00391754
423.73	0.00452638
424.32	0.00335414
424.91	0.00392663
425.49	0.00427194
426.08	0.00243634
426.67	0.00343592
427.26	0.00452638
427.85	0.00465359
428.43	0.00468086
429.02	0.00369036
429.61	0.00466268
430.2	0.0045809
430.79	0.00468086
431.37	0.00430828
431.96	0.002818
432.55	0.00389937
433.14	0.00439007
433.72	0.00200016
434.31	0.00439007
434.9	0.00367219
435.49	0.00491712
436.07	0.00462633
436.66	0.00436281
437.25	0.00455364
437.84	0.00432646
438.42	0.00575313
439.01	0.00561683
439.6	0.00475355
440.19	0.00560774
440.77	0.00408111
441.36	0.00614388
441.95	0.005426
442.53	0.00607118
443.12	0.00527152
443.71	0.00721616
444.3	0.00679815
444.88	0.00773412
445.47	0.00455364
446.06	0.00868827
446.64	0.00698898
447.23	0.00829752
447.82	0.00976054
448.4	0.00885183
448.99	0.00877005
449.58	0.00900632
450.16	0.00962424
450.75	0.00850653
451.34	0.0103239
451.92	0.0118506
452.51	0.0116507
453.1	0.0113326
453.68	0.0110691
454.27	0.0112327
454.86	0.0110418
455.44	0.00986959
456.03	0.00511704
456.62	0.0104875
457.2	0.00991503
457.79	0.00823391
458.37	0.00946976
458.96	0.00933345
459.55	0.00809761
460.13	0.00840657
460.72	0.00744333
461.31	0.00652554
461.89	0.00875188
462.48	0.00819756
463.06	0.00905175
463.65	0.00948793
464.24	0.00752512
464.82	0.00548961
465.41	0.00666184
465.99	0.00685267
466.58	0.00871553
467.16	0.00778864
467.75	0.00735246
468.34	0.00709802
468.92	0.00659823
469.51	0.008034
470.09	0.00663458
470.68	0.00707076
471.26	0.00517156
471.85	0.00669819
472.43	0.00663458
473.02	0.00427194
473.61	0.0071162
474.19	0.00697989
474.78	0.00687993
475.36	0.0063438
475.95	0.00773412
476.53	0.00641649
477.12	0.00424468
477.7	0.00689811
478.29	0.00585309
478.87	0.00466268
479.46	0.00645284
480.04	0.00624384
480.63	0.00647101
481.21	0.00697081
481.8	0.00603483
482.38	0.0062711
482.97	0.00661641
483.55	0.00658915
484.14	0.00707076
484.72	0.00679815
485.3	0.00626201
485.89	0.00699807
486.47	0.00622566
487.06	0.00311787
487.64	0.00652554
488.23	0.00658006
488.81	0.00198199
489.4	0.00721616
489.98	0.00745242
490.56	0.00595305
491.15	0.00673454
491.73	0.00731612
492.32	0.00699807
492.9	0.00650736
493.49	0.00618023
494.07	0.00659823
494.65	0.00783408
495.24	0.00807943
495.82	0.0078886
496.41	0.00630745
496.99	0.00458999
497.57	0.00786134
498.16	0.00771595
498.74	0.00818848
499.33	0.00754329
499.91	0.00720707
500.49	0.00780682
501.08	0.00781591
501.66	0.00727068
502.24	0.00777047
502.83	0.00644375
503.41	0.00505343
503.99	0.00805217
504.58	0.00725251
505.16	0.00843383
505.75	0.00370854
506.33	0.0090881
506.91	0.00926075
507.5	0.00753421
508.08	0.00897905
508.66	0.0094425
509.25	0.00898814
509.83	0.00849744
510.41	0.0074706
510.99	0.0068345
511.58	0.00933345
512.16	0.00741607
512.74	0.00946067
513.33	0.00946067
513.91	0.00877005
514.49	0.00952428
515.08	0.00858831
515.66	0.00956063
516.24	0.0094425
516.82	0.00757964
517.41	0.00745242
517.99	0.0102967
518.57	0.00975146
519.15	0.0105511
519.74	0.00794312
520.32	0.00941524
520.9	0.00924258
521.48	0.0100241
522.07	0.00916988
522.65	0.0105966
523.23	0.00688902
523.81	0.0108146
524.4	0.0101876
524.98	0.0102058
525.56	0.00926984
526.14	0.0116597
526.72	0.0103785
527.31	0.0116143
527.89	0.0103149
528.47	0.0104693
529.05	0.00677998
529.63	0.0106874
530.22	0.0116234
530.8	0.00889727
531.38	0.01096
531.96	0.0104512
532.54	0.0111781
533.13	0.0106511
533.71	0.0120414
534.29	0.0114144
534.87	0.0115234
535.45	0.0105239
536.03	0.0114507
536.62	0.0117597
537.2	0.011996
537.78	0.00932436
538.36	0.0122777
538.94	0.01106
539.52	0.0102694
540.1	0.0124412
540.69	0.0124958
541.27	0.0122958
541.85	0.0118415
542.43	0.00985142
543.01	0.0122868
543.59	0.0120687
544.17	0.0114417
544.75	0.0127775
545.33	0.0128502
545.92	0.0119687
546.5	0.01325
547.08	0.0118415
547.66	0.0143132
548.24	0.0134499
548.82	0.0128411
549.4	0.0119142
549.98	0.0126593
550.56	0.0121686
551.14	0.012941
551.72	0.0131773
552.3	0.0127865
552.88	0.0124594
553.46	0.0137861
554.04	0.0125594
554.62	0.0135135
555.21	0.0133045
555.79	0.0127048
556.37	0.0129047
556.95	0.0136316
557.53	0.0134772
558.11	0.0136771
558.69	0.0142041
559.27	0.014604
559.85	0.0137407
560.43	0.0109328
561.01	0.0146948
561.59	0.0151492
562.17	0.0155672
562.75	0.0142314
563.33	0.0142587
563.91	0.00892453
564.49	0.0155218
565.07	0.0142587
565.65	0.0151038
566.23	0.0163578
566.8	0.0162487
567.38	0.0169121
567.96	0.0169212
568.54	0.0174573
569.12	0.0138316
569.7	0.0168394
570.28	0.0139224
570.86	0.015649
571.44	0.00939706
572.02	0.0184569
572.6	0.0196655
573.18	0.0193474
573.76	0.0186568
574.34	0.0192475
574.92	0.0200381
575.49	0.0199199
576.07	0.0199654
576.65	0.0209559
577.23	0.0206015
577.81	0.0198018
578.39	0.0157126
578.97	0.021601
579.55	0.0220463
580.13	0.0231368
580.7	0.0230186
581.28	0.0235729
581.86	0.0219554
582.44	0.0227733
583.02	0.0247543
583.6	0.0259447
584.18	0.0253904
584.76	0.026081
585.33	0.0281983
585.91	0.0286254
586.49	0.0300702
587.07	0.0311061
587.65	0.0279075
588.23	0.0317695
588.8	0.031824
589.38	0.0327146
589.96	0.033387
590.54	0.0303428
591.12	0.0328781
591.69	0.0342503
592.27	0.0340958
592.85	0.0319331
593.43	0.035468
594.01	0.0332325
594.58	0.0355952
595.16	0.0372399
595.74	0.0371036
596.32	0.0386939
596.89	0.0388484
597.47	0.0392118
598.05	0.0370309
598.63	0.0397025
599.2	0.0402932
599.78	0.042047
600.36	0.0407839
600.94	0.0420561
601.51	0.0401842
602.09	0.0446368
602.67	0.0466633
603.25	0.0480354
603.82	0.0482444
604.4	0.0480172
604.98	0.0503072
605.56	0.0524245
606.13	0.0550961
606.71	0.0563955
607.29	0.0580494
607.86	0.0540511
608.44	0.0611299
609.02	0.0623749
609.59	0.0677362
610.17	0.0666912
610.75	0.0716437
611.32	0.0705078
611.9	0.0734611
612.48	0.082939
613.05	0.0745334
613.63	0.0693447
614.21	0.0753512
614.78	0.0755239
615.36	0.0755511
615.94	0.0793586
616.51	0.0816032
617.09	0.0846564
617.67	0.0887729
618.24	0.0797766
618.82	0.0867283
619.39	0.0907175
619.97	0.0938707
620.55	0.0958517
621.12	0.0965787
621.7	0.0972784
622.28	0.0966605
622.85	0.0957881
623.43	0.0973329
624	0.0992685
624.58	0.102431
625.15	0.104484
625.73	0.10552
626.31	0.107102
626.88	0.109573
627.46	0.111009
628.03	0.115789
628.61	0.118515
629.18	0.121296
629.76	0.130483
630.34	0.136371
630.91	0.141287
631.49	0.148511
632.06	0.157635
632.64	0.164296
633.21	0.169775
633.79	0.179453
634.36	0.186668
634.94	0.186268
635.51	0.191484
636.09	0.192402
636.66	0.194592
637.24	0.198754
637.81	0.200462
638.39	0.202362
638.96	0.203816
639.54	0.206905
640.11	0.209322
640.69	0.214902
641.26	0.221081
641.84	0.227915
642.41	0.231413
642.99	0.23821
643.56	0.23642
644.14	0.248379
644.71	0.245998
645.28	0.247016
645.86	0.244708
646.43	0.235811
647.01	0.232095
647.58	0.22607
648.16	0.22179
648.73	0.221399
649.3	0.217119
649.88	0.213284
650.45	0.210113
651.03	0.211603
651.6	0.210513
652.18	0.218019
652.75	0.214938
653.32	0.222135
653.9	0.221426
654.47	0.22477
655.04	0.233885
655.62	0.243953
656.19	0.248742
656.77	0.255857
657.34	0.268143
657.91	0.2836
658.49	0.285945
659.06	0.28739
659.63	0.302283
660.21	0.312543
660.78	0.313288
661.35	0.308308
661.93	0.305164
662.5	0.302883
663.07	0.314914
663.65	0.322211
664.22	0.319376
664.79	0.327745
665.37	0.337514
665.94	0.342148
666.51	0.352962
667.09	0.368892
667.66	0.367011
668.23	0.359378
668.8	0.368492
669.38	0.361568
669.95	0.362131
670.52	0.354389
671.1	0.344929
671.67	0.336069
672.24	0.311825
672.81	0.319976
673.39	0.312624
673.96	0.299076
674.53	0.287362
675.1	0.290079
675.68	0.286299
676.25	0.287726
676.82	0.291188
677.39	0.292778
677.97	0.299212
678.54	0.312079
679.11	0.321575
679.68	0.339386
680.25	0.363785
680.83	0.373526
681.4	0.391428
681.97	0.422515
682.54	0.446796
683.11	0.468014
683.69	0.473475
684.26	0.497492
684.83	0.523173
685.4	0.551106
685.97	0.571625
686.54	0.586555
687.12	0.624848
687.69	0.647802
688.26	0.678089
688.83	0.707477
689.4	0.731758
689.97	0.734838
690.54	0.74717
691.12	0.758628
691.69	0.781528
692.26	0.763227
692.83	0.77225
693.4	0.794377
693.97	0.77335
694.54	0.743508
695.11	0.724279
695.68	0.710003
696.26	0.689648
696.83	0.663632
697.4	0.636434
697.97	0.615034
698.54	0.610154
699.11	0.578395
699.68	0.569381
700.25	0.552279
700.82	0.543591
701.39	0.535304
701.96	0.547481
702.53	0.541538
703.1	0.543255
703.67	0.55197
704.24	0.580094
704.82	0.609255
705.39	0.64066
705.96	0.662732
706.53	0.698208
707.1	0.735057
707.67	0.761418
708.24	0.783981
708.81	0.806845
709.38	0.841948
709.95	0.865393
710.52	0.890809
711.09	0.933155
711.66	0.971248
712.23	0.979945
712.8	0.985624
713.37	0.987905
713.94	0.977473
714.51	0.968659
715.07	0.986905
715.64	1
716.21	0.995593
716.78	0.952602
717.35	0.95242
717.92	0.923659
718.49	0.889201
719.06	0.845537
719.63	0.799929
720.2	0.753658
720.77	0.722226
721.34	0.698408
721.91	0.650029
722.48	0.597078
723.05	0.555686
723.61	0.504971
724.18	0.460317
724.75	0.453247
725.32	0.439717
725.89	0.402632
726.46	0.377852
727.03	0.366338
727.6	0.354044
728.16	0.34502
728.73	0.34383
729.3	0.350109
729.87	0.344684
730.44	0.338396
731.01	0.345347
731.58	0.348064
732.14	0.351463
732.71	0.36453
733.28	0.378033
733.85	0.399661
734.42	0.407785
734.99	0.416436
735.55	0.434283
736.12	0.462244
736.69	0.489387
737.26	0.506789
737.83	0.538248
738.39	0.577568
738.96	0.608073
739.53	0.605729
740.1	0.620341
740.67	0.629119
741.23	0.633445
741.8	0.621122
742.37	0.592298
742.94	0.568572
743.5	0.535022
744.07	0.505253
744.64	0.456564
745.21	0.420443
745.77	0.383104
746.34	0.345156
746.91	0.31795
747.48	0.279947
748.04	0.257175
748.61	0.23294
749.18	0.216356
749.74	0.197082
750.31	0.187804
750.88	0.18357
751.45	0.170084
752.01	0.172192
752.58	0.172147
753.15	0.169594
753.71	0.165541
754.28	0.167522
754.85	0.163905
755.41	0.165295
755.98	0.161969
756.55	0.152846
757.11	0.129047
757.68	0.123168
758.25	0.116907
758.81	0.10284
759.38	0.0885094
759.95	0.078668
760.51	0.0710712
761.08	0.0777502
761.64	0.0837023
762.21	0.0934891
762.78	0.116479
763.34	0.134372
763.91	0.139215
764.47	0.145386
765.04	0.143432
765.61	0.13459
766.17	0.123595
766.74	0.136616
767.3	0.155999
767.87	0.175473
768.44	0.17729
769	0.170475
769.57	0.154682
770.13	0.138098
770.7	0.129492
771.26	0.123922
771.83	0.126539
772.39	0.134027
772.96	0.147476
773.53	0.168994
774.09	0.198636
774.66	0.236375
775.22	0.266044
775.79	0.266826
776.35	0.241127
776.92	0.202353
777.48	0.158625
778.05	0.159189
778.61	0.147112
779.18	0.134099
779.74	0.117288
780.31	0.0991776
780.87	0.09119
781.44	0.087746
782	0.085865
782.57	0.0840567
783.13	0.0804854
783.69	0.0927439
784.26	0.10304
784.82	0.119115
785.39	0.127011
785.95	0.137225
786.52	0.14544
787.08	0.153555
787.65	0.166995
788.21	0.191094
788.77	0.219036
789.34	0.242572
789.9	0.254694
790.47	0.284773
791.03	0.301293
791.59	0.317141
792.16	0.325864
792.72	0.326682
793.29	0.320058
793.85	0.305546
794.41	0.290316
794.98	0.273014
795.54	0.248788
796.11	0.221272
796.67	0.202552
797.23	0.185432
797.8	0.171983
798.36	0.161124
798.92	0.146849
799.49	0.14683
800.05	0.143114
800.61	0.12623
801.18	0.128629
801.74	0.114989
802.3	0.100104
802.87	0.0968059
803.43	0.0966605
803.99	0.0977691
804.55	0.0922805
805.12	0.0899179
805.68	0.0899815
806.24	0.08701
806.81	0.087428
807.37	0.0828935
807.93	0.0805036
808.49	0.07825
809.06	0.0780319
809.62	0.0786317
810.18	0.0779047
810.75	0.0763508
811.31	0.0768506
811.87	0.0736338
812.43	0.0753421
813	0.0735883
813.56	0.0741699
814.12	0.0736065
814.68	0.072716
815.24	0.0734702
815.81	0.0743517
816.37	0.0702625
816.93	0.0722707
817.49	0.0733975
818.05	0.0699898
818.62	0.0765235
819.18	0.0796313
819.74	0.0807762
820.3	0.091917
820.86	0.0951338
821.43	0.100141
821.99	0.10313
822.55	0.108746
823.11	0.112445
823.67	0.110855
824.23	0.116398
824.79	0.118297
825.36	0.119315
825.92	0.120569
826.48	0.117915
827.04	0.119724
827.6	0.119642
828.16	0.117888
828.72	0.111091
829.29	0.102676
829.85	0.102958
830.41	0.10035
830.97	0.0960244
831.53	0.0926803
832.09	0.0922351
832.65	0.0916989
833.21	0.0883185
833.77	0.0822393
834.33	0.0812669
834.89	0.0781591
835.45	0.0728341
836.01	0.0740154
836.58	0.0754694
837.14	0.0737428
837.7	0.0770233
838.26	0.0761872
838.82	0.0801038
839.38	0.0782228
839.94	0.0767597
840.5	0.0804582
841.06	0.083357
841.62	0.0850563
842.18	0.0861649
842.74	0.089827
843.3	0.0897725
843.86	0.0928166
844.42	0.100286
844.98	0.100041
845.54	0.0991685
846.1	0.106747
846.66	0.104112
847.22	0.109491
847.78	0.116061
848.34	0.115071
848.9	0.117688
849.46	0.117688
850.02	0.119151
850.57	0.122295
851.13	0.121268
851.69	0.119324
852.25	0.119478
852.81	0.124658
853.37	0.122204
853.93	0.124767
854.49	0.12752
855.05	0.123576
855.61	0.12066
856.17	0.12374
856.73	0.123604
857.28	0.120033
857.84	0.120314
858.4	0.117952
858.96	0.120523
859.52	0.120196
860.08	0.11608
860.64	0.11707
861.2	0.115471
861.75	0.117552
862.31	0.118006
862.87	0.121768
863.43	0.118506
863.99	0.115062
864.55	0.117724
865.1	0.120314
865.66	0.113317
866.22	0.125739
866.78	0.128783
867.34	0.126094
867.9	0.131646
868.45	0.132246
869.01	0.129238
869.57	0.138779
870.13	0.146958
870.69	0.147148
871.24	0.140297
871.8	0.152555
872.36	0.152782
872.92	0.152728
873.47	0.151219
874.03	0.156417
874.59	0.160879
875.15	0.167822
875.7	0.161988
876.26	0.171375
876.82	0.165822
877.38	0.16515
877.93	0.162996
878.49	0.170248
879.05	0.166867
879.6	0.167067
880.16	0.165032
880.72	0.160225
881.28	0.159034
881.83	0.161079
882.39	0.154791
882.95	0.150502
883.5	0.144849
884.06	0.145022
884.62	0.140624
885.17	0.133772
885.73	0.130728
886.29	0.130246
886.84	0.132545
887.4	0.121714
887.96	0.119551
888.51	0.119387
889.07	0.116161
889.63	0.114326
890.18	0.113417
890.74	0.112645
891.29	0.109773
891.85	0.108764
892.41	0.108219
892.96	0.106575
893.52	0.104439
894.07	0.0989413
894.63	0.0985869
895.19	0.0973784
895.74	0.0998228
896.3	0.102322
896.85	0.0968331
897.41	0.102122
897.96	0.0981417
898.52	0.0998773
899.08	0.099214
899.63	0.0991867
900.19	0.100141
900.74	0.0981871
901.3	0.0951793
901.85	0.0986869
902.41	0.0840203
902.96	0.0930347
903.52	0.093798
904.07	0.0942797
904.63	0.0943614
905.18	0.0947704
905.74	0.0890637
906.29	0.0905449
906.85	0.0929439
907.4	0.0909629
907.96	0.0827118
908.51	0.0820575
909.07	0.0805581
909.62	0.0782955
910.18	0.0788679
910.73	0.0735156
911.29	0.0765416
911.84	0.0724797
912.4	0.0727887
912.95	0.0730613
913.5	0.0716073
914.06	0.0677272
914.61	0.064265
915.17	0.0649283
915.72	0.0608391
916.28	0.0608664
916.83	0.0590035
917.38	0.0543237
917.94	0.0534241
918.49	0.0519519
919.05	0.0509615
919.6	0.0464543
920.15	0.0484262
920.71	0.0480081
921.26	0.0444369
921.81	0.0452457
922.37	0.0437826
922.92	0.0443097
923.47	0.0408566
924.03	0.041111
924.58	0.0407021
925.13	0.0386757
925.69	0.0375398
926.24	0.0357497
926.79	0.0357042
927.35	0.0362949
927.9	0.0359587
928.45	0.0344865
929.01	0.0338323
929.56	0.0295341
930.11	0.0348228
930.67	0.0350499
931.22	0.0346138
931.77	0.0331689
932.32	0.0312879
932.88	0.0320058
933.43	0.0329781
933.98	0.0303973
934.54	0.0301702
935.09	0.0282164
935.64	0.0293887
936.19	0.0311243
936.75	0.0296795
937.3	0.0291797
937.85	0.0287162
938.4	0.0278802
938.95	0.0272078
939.51	0.0273895
940.06	0.0237183
940.61	0.0260901
941.16	0.0258084
941.72	0.0218464
942.27	0.0249542
942.82	0.0243453
943.37	0.0229187
943.92	0.0229823
944.47	0.0232367
945.03	0.02201
945.58	0.0209377
946.13	0.0200017
946.68	0.0216737
947.23	0.0201834
947.78	0.0188658
948.34	0.0183206
948.89	0.0181389
949.44	0.0188113
949.99	0.0190112
950.54	0.0173664
951.09	0.0161579
951.64	0.0162215
952.19	0.0169666
952.75	0.0160488
953.3	0.0168576
953.85	0.0134772
954.4	0.0148493
954.95	0.014813
955.5	0.0145858
956.05	0.0144858
956.6	0.0155127
957.15	0.0142405
957.7	0.014086
958.25	0.0135499
958.8	0.0124503
959.35	0.0139406
959.91	0.0125775
960.46	0.012941
961.01	0.0134499
961.56	0.0125503
962.11	0.0107329
962.66	0.0123958
963.21	0.0130955
963.76	0.0123776
964.31	0.0119324
964.86	0.00922441
965.41	0.0107147
965.96	0.0112963
966.51	0.0115689
967.06	0.0112872
967.61	0.0100241
968.16	0.0076796
968.71	0.0106693
969.26	0.0104784
969.81	0.00787952
970.35	0.0108056
970.9	0.00812487
971.45	0.00989685
972	0.00934254
972.55	0.0066255
973.1	0.00958789
973.65	0.00841565
974.2	0.00639832
974.75	0.00815213
975.3	0.00795221
975.85	0.00834296
976.4	0.00912445
976.95	0.00573496
977.49	0.0069072
978.04	0.00720707
978.59	0.00638923
979.14	0.00716163
979.69	0.00695263
980.24	0.0024636
980.79	0.00804308
981.34	0.00680724
981.88	0.00669819
982.43	0.00670728
982.98	0.00603483
983.53	0.00658915
984.08	0.00721616
984.63	0.00559865
985.17	0.00564409
985.72	0.00615297
986.27	0.00605301
986.82	0.0059894
987.37	0.0068345
987.92	0.00593488
988.46	0.0038721
989.01	0.00460816
989.56	0.00449911
990.11	0.0049989
990.66	0.00513521
991.2	0.005426
991.75	0.0053533
992.3	0.00489895
992.85	0.00558048
993.39	0.0047172
993.94	0.00484442
994.49	0.00483534
995.04	0.00483534
995.58	0.00420833
996.13	0.00577131
996.68	0.00413563
997.22	0.00435372
997.77	0.00518065
998.32	0.00322692
998.87	0.00389937
999.41	0.00503525
999.96	0.00429011
1000.51	0.00407202
1001.05	0.00392663
1001.6	0.00382667
1002.15	0.00420833
1002.69	0.00513521
1003.24	0.00484442
1003.79	0.00374488
1004.33	0.00448094
1004.88	0.00347227
1005.43	0.00342684
1005.97	0.00451729
1006.52	0.00382667
1007.07	0.00203651
1007.61	0.00360858
1008.16	0.00434463
1008.71	0.00318148
1009.25	0.00417198
1009.8	0.00352679
1010.34	0.00349953
1010.89	0.00342684
1011.44	0.00328144
1011.98	0.00220008
1012.53	0.00361767
1013.07	0.00360858
1013.62	0.00210921
1014.16	0.0027453
1014.71	0.00267261
1015.26	0.00259082
1015.8	0.00390845
1016.35	0.00339049
1016.89	0.0033814
1017.44	0.00220008
1017.98	0.0025363
1018.53	0.00285435
1019.07	0.0028907
1019.62	0.00266352
1020.16	0.00287252
1020.71	0.00266352
1021.25	0.00193655
1021.8	0.00228186
1022.34	0.00349045
1022.89	0.00315422
1023.43	0.00299974
1023.98	0.00250904
1024.52	0.00216373
1025.07	0.0014095
1025.61	0.00262717
1026.16	0.00255447
1026.7	0.00307244
1027.25	0.00205468
1027.79	0.00200925
1028.34	0.00185477
1028.88	0.002818
1029.43	0.00311787
1029.97	0.00177298
1030.51	0.00217282
1031.06	0.00151855
1031.6	0.00166394
1032.15	0.00286344
1032.69	0.00278165
1033.23	0.00231821
1033.78	0.00252721
1034.32	0.00178207
1034.87	0.00104602
1035.41	0.00194564
1035.95	0.00208195
1036.5	0.00214556
1037.04	0.00227277
1037.59	0.000982406
1038.13	0.00187294
1038.67	0.00205468
1039.22	0.00243634
1039.76	0.00268169
1040.3	0.00222734
1040.85	0.00217282
1041.39	0.0014822
1041.93	0.00163668
1042.48	0.00167303
1043.02	0.00277257
1043.56	0.00206377
1044.1	0.00271804
1044.65	0.00110963
1045.19	0.00179116
1045.73	0.00221825
1046.28	0.00177298
1046.82	0.00277257
1047.36	0.00251813
1047.9	0.00205468
1048.45	0.00152763
1048.99	0.00248178
1049.53	0.00181842
1050.07	0.00291796
1050.62	0.00215464
1051.16	0.000355396
1051.7	0.00118232
1052.24	0.0033087
1052.79	0.00229095
1053.33	0.00331779
1053.87	0.00145494
1054.41	0.00239999
1054.96	0.0013368
1055.5	0.00252721
1056.04	0.00178207
1056.58	0.00249086
1057.12	0.00162759
1057.66	0.00110963
1058.21	0.00138224
1058.75	0.00113689
1059.29	0.00125502
1059.83	0.00234547
1060.37	0.00147311
1060.91	0.00255447
1061.46	0.000918797
1062	0.00132772
1062.54	0.00184568
1063.08	0.00147311
1063.62	0.0021819
1064.16	0.00143676
1064.7	0.00127319
1065.24	0.00243634
1065.79	0.0013368
1066.33	0.000628009
1066.87	0.00170029
1067.41	0.00157307
1067.95	0.00142767
1068.49	0.00245452
1069.03	0.00214556
1069.57	0.00180933
1070.11	0.000955145
1070.65	0.000373571
1071.19	0.00128228
1071.73	0.0020456
1072.27	0.00209103
1072.81	0.00207286
1073.35	0.00200016
1073.9	0.00122776
1074.44	0.00170029
1074.98	0.00185477
1075.52	0.00222734
1076.06	0.00138224
1076.6	0.00177298
1077.14	0.00126411
1077.68	0.00167303
1078.22	0.00221825
1078.76	0.000618922
1079.3	0.00177298
1079.84	0.0019002
1080.37	0.000673445
1080.91	0.000528051
1081.45	0.00188203
1081.99	0.00212738
1082.53	0.00154581
1083.07	0.00170029
1083.61	0.00186386
1084.15	0.0016912
1084.69	0.00198199
1085.23	0.00170937
1085.77	0.00154581
1086.31	0.000818839
1086.85	0.000773403
1087.39	0.00199107
1087.93	0.00134589
1088.46	0.00287252
1089	0.0025363
1089.54	0.00164576
1090.08	0.000746142
1090.62	0.00230912
1091.16	0.00174572
1091.7	0.00145494
1092.24	0.00213647
1092.77	0.000764316
1093.31	0.0008461
1093.85	0.00219099
1094.39	0.00155489
1094.93	0.00142767
1095.47	0.00263626
1096	0.00222734
1096.54	0.000964232
1097.08	0.00185477
1097.62	0.0019729
1098.16	0.00259082
1098.69	0.00140041
1099.23	0.00129137
1099.77	0.000609835
1100.31	0.00181842
1100.85	0.00111871
1101.38	0.0023273
1101.92	0.00211829
1102.46	0.00189112
1103	0.00156398
1103.53	0.00151855
1104.07	0.00152763
1104.61	0.00293613
1105.15	0.00205468
1105.68	0.00160942
1106.22	0.00143676
1106.76	0.00071888
1107.3	0.00147311
1107.83	0.00242726
1108.37	0.00125502
1108.91	0.00135498
1109.44	0.00217282
1109.98	0.00196381
1110.52	0.00126411
1111.05	0.00267261
1111.59	0.00244543
1112.13	0.00213647
1112.66	0.000982406
1113.2	0.00141859
1113.74	0.00114597
1114.27	0.00212738
1114.81	0.00186386
1115.35	0.00177298
1115.88	0.00146402
1116.42	0.00165485
1116.96	0.00078249
1117.49	0.00187294
1118.03	0.00180025
1118.56	0.00187294
1119.1	0.0021819
1119.64	0.00185477
1120.17	0.0016912
1120.71	0.00249086
1121.24	0.00268169
1121.78	0.00175481
1122.32	0.00220916
1122.85	0.00141859
1123.39	0.00167303
1123.92	0.00173664
1124.46	0.00222734
1124.99	0.00214556
1125.53	0.00276348
1126.06	0.0020456
1126.6	0.00181842
1127.13	0.0022546
1127.67	0.00185477
1128.2	0.00143676
1128.74	0.00141859
1129.28	0.00140041
1129.81	0.00173664
1130.35	0.0020456
1130.88	0.00193655
1131.41	0.00210012
1131.95	0.00210012
1132.48	0.00264535
1133.02	0.00078249
1133.55	0.00121867
1134.09	0.0016185
1134.62	0.00209103
1135.16	-0.000198917
1135.69	0.00115506
1136.23	0.000673445
1136.76	0.00195473
1137.29	0.00185477
1137.83	0.00242726
1138.36	0.00102784
1138.9	0.0013368
1139.43	0.00100058
1139.97	0.00242726
1140.5	0.00222734
1141.03	0.00171846
1141.57	0.00154581
1142.1	0.00200016
1142.63	0.00145494
1143.17	0.00179116
1143.7	0.00182751
1144.24	0.0020456
1144.77	0.00167303
1145.3	0.00138224
1145.84	0.00149128
1146.37	0.00202742
1146.9	0.00195473
1147.44	0.00170937
1147.97	0.0019002
1148.5	0.00189112
1149.04	0.00203651
1149.57	0.00223643
1150.1	0.00220916
1150.64	0.000727968
1151.17	0.00207286
1151.7	0.00113689
1152.23	0.00184568
1152.77	0.00245452
1153.3	0.00214556
1153.83	0.00190929
1154.36	0.00121867
1154.9	0.00100058
1155.43	0.00210921
1155.96	0.00209103
1156.49	0.00183659
1157.03	0.00223643
1157.56	0.00256356
1158.09	0.0016185
1158.62	0.00156398
1159.16	0.00179116
1159.69	0.00249995
1160.22	0.00192746
1160.75	0.00233638
1161.28	0.00200016
1161.82	0.000855187
1162.35	0.00110054
1162.88	0.00277257
1163.41	0.00130045
1163.94	0.00236365
1164.47	0.0019002
1165.01	0.00132772
1165.54	0.00130954
1166.07	0.00200925
1166.6	0.00150037
1167.13	0.00222734
1167.66	0.00135498
1168.19	0.000755229
1168.73	0.00137315
1169.26	0.000973319
1169.79	0.00186386
1170.32	0.00180933
1170.85	0.00181842
1171.38	0.000873361
1171.91	0.00122776
1172.44	0.00155489
1172.97	0.00265443
1173.5	0.00173664
1174.03	0.0013368
1174.56	0.000291787
1175.1	0.00198199
1175.63	0.00256356
1176.16	0.00137315
1176.69	0.00307244
1177.22	0.00179116
1177.75	0.000973319
1178.28	0.00183659
1178.81	0.00230912
1179.34	0.00137315
1179.87	0.00220916
1180.4	0.00117324
1180.93	0.000918797
1181.46	0.00235456
1181.99	0.00164576
1182.52	0.00198199
1183.05	0.00223643
1183.58	0.00249995
1184.11	3.7348e-05
1184.64	0.00160942
1185.17	0.00208195
1185.7	0.00162759
1186.23	0.0014822
1186.75	0.00178207
1187.28	0.00101875
1187.81	0.000528051
1188.34	0.00249995
1188.87	0.00127319
1189.4	0.00266352
1189.93	0.00213647
1190.46	0.000691619
1190.99	0.00139133
1191.52	0.00172755
1192.05	0.00174572
1192.57	0.00222734
1193.1	0.00171846
1193.63	0.00126411
1194.16	0.00154581
1194.69	0.000455355
1195.22	0.00159124
1195.75	0.00170029
1196.27	0.00221825
1196.8	0.00195473
1197.33	0.00100058
1197.86	0.00195473
1198.39	0.00180025
1198.92	0.0017639
1199.44	0.00236365
1199.97	0.00100058
1200.5	0.00160942
1201.03	0.00185477
1201.56	0.00210012
1202.08	0.00235456
1202.61	0.00130045
1203.14	0.00212738
1203.67	0.0013368
1204.19	0.00195473
1204.72	0.00174572
1205.25	0.00234547
1205.78	0.00247269
1206.3	0.00123685
1206.83	0.00211829
1207.36	0.00261808
1207.89	0.00233638
1208.41	0.00211829
1208.94	0.00272713
1209.47	0.00258174
1210	0.00141859
1210.52	0.0025363
1211.05	0.00247269
1211.58	0.00306335
1212.1	0.00163668
1212.63	0.00251813
1213.16	0.0017639
1213.68	0.00362675
1214.21	0.00190929
1214.74	0.00305427
1215.26	0.00160942
1215.79	0.00213647
1216.32	0.00213647
1216.84	0.00158215
1217.37	0.0021819
1217.89	0.00284526
1218.42	0.000746142
1218.95	0.00200925
1219.47	0.00210921
1220	0.00313605
1220.52	0.00215464
1221.05	0.00347227
1221.58	0.00247269
1222.1	0.00314514
1222.63	0.00295431
1223.15	0.00292705
1223.68	0.00305427
1224.2	0.00365401
1224.73	0.00323601
1225.26	0.00261808
1225.78	0.0022546
1226.31	0.00337231
1226.83	0.00320875
1227.36	0.00325418
1227.88	0.00372671
1228.41	0.00287252
1228.93	0.00270896
1229.46	0.00360858
1229.98	0.00331779
1230.51	0.00339957
1231.03	0.00312696
1231.56	0.00287252
1232.08	0.00182751
1232.61	0.00379032
1233.13	0.00321783
1233.66	0.00445368
1234.18	0.0033087
1234.71	0.00400841
1235.23	0.00368128
1235.75	0.00323601
1236.28	0.00357223
1236.8	0.0041538
1237.33	0.00368128
1237.85	0.00363584
1238.38	0.00298157
1238.9	0.00399024
1239.42	0.00418107
1239.95	0.00410837
1240.47	0.000882448
1240.99	0.00410837
1241.52	0.00125502
1242.04	0.00375397
1242.57	0.00363584
1243.09	0.00410837
1243.61	0.00347227
1244.14	0.00439916
1244.66	0.00371762
1245.18	0.00349045
1245.71	0.00392663
1246.23	0.00503525
1246.75	0.0039448
1247.28	0.00337231
1247.8	0.00284526
1248.32	0.00244543
1248.85	0.00436281
1249.37	0.00439916
1249.89	0.00456272
1250.41	0.00406293
1250.94	0.00360858
1251.46	0.0019729
1251.98	0.00210012
1252.51	0.00419015
1253.03	0.00502617
1253.55	0.00482625
1254.07	0.00329962
1254.6	0.00466268
1255.12	0.0033814
1255.64	0.0047172
1256.16	0.00467177
1256.68	0.00455364
1257.21	0.00353588
1257.73	0.00363584
1258.25	0.00389937
1258.77	0.00530787
1259.29	0.00463542
1259.82	0.0045809
1260.34	0.00409019
1260.86	0.00412654
1261.38	0.00429011
1261.9	0.00525334
1262.42	0.00361767
1262.95	0.00638014
1263.47	0.00433555
1263.99	0.00389937
1264.51	0.00489895
1265.03	0.00586218
1265.55	0.00558957
1266.07	0.00611662
1266.6	0.00434463
1267.12	0.00582583
1267.64	0.00579857
1268.16	0.00628927
1268.68	0.00566226
1269.2	0.00597122
1269.72	0.00524426
1270.24	0.00659823
1270.76	0.0054987
1271.28	0.0061257
1271.8	0.00638923
1272.32	0.00558957
1272.84	0.00611662
1273.37	0.00424468
1273.89	0.00575313
1274.41	0.00678906
1274.93	0.00592579
1275.45	0.00665276
1275.97	0.00592579
1276.49	0.0065528
1277.01	0.00664367
1277.53	0.00609844
1278.05	0.00654371
1278.57	0.00622566
1279.09	0.00423559
1279.61	0.00440824
1280.13	0.00622566
1280.65	0.00652554
1281.16	0.00592579
1281.68	0.00677998
1282.2	0.00455364
1282.72	0.00594396
1283.24	0.00630745
1283.76	0.0071889
1284.28	0.0069072
1284.8	0.00747968
1285.32	0.00628019
1285.84	0.00646193
1286.36	0.00643467
1286.88	0.00714346
1287.4	0.00663458
1287.91	0.00708894
1288.43	0.00703441
1288.95	0.00710711
1289.47	0.00614388
1289.99	0.00789769
1290.51	0.00787043
1291.03	0.00656189
1291.54	0.003027
1292.06	0.00677089
1292.58	0.00607118
1293.1	0.00681632
1293.62	0.005635
1294.14	0.00460816
1294.65	0.00517156
1295.17	0.00580766
1295.69	0.00626201
1296.21	0.00712529
1296.73	0.00624384
1297.24	0.00636197
1297.76	0.00245452
1298.28	0.00590761
1298.8	0.00503525
1299.32	0.00548052
1299.83	0.00617114
1300.35	0.00671637
1300.87	0.00171846
1301.38	0.00485351
1301.9	0.00597122
1302.42	0.00638923
1302.94	0.00669819
1303.45	0.00379941
1303.97	0.0041538
1304.49	0.0061257
1305.01	0.00654371
1305.52	0.00454455
[truncated: 63 more rows]

## Sheet: EDFig1c
Delay (fs)	Ion yield (norm.)	Errorbars
-19	0	0.0141919
-16	0.0291433	0.0220195
-13	0.00839885	0.00883514
-10	0.0195499	0.010293
-7	0.296179	0.0267532
-4	0.868191	0.0283366
-1	1	0.0560605
2	0.596244	0.0346682
5	0.372972	0.0172324
8	0.377695	0.0257417
11	0.405576	0.0242902
14	0.36344	0.0166255
17	0.313978	0.0179942
20	0.292663	0.0184152
23	0.319452	0.0126632
26	0.271404	0.0146141
29	0.257151	0.0169065
32	0.232573	0.0178824
35	0.238922	0.0149635
38	0.215427	0.0159291
41	0.208304	0.0143482
44	0.199331	0.0164819
47	0.194472	0.0155152
50	0.140037	0.0162059
53	0.130661	0.0131217
56	0.144247	0.0156464
59	0.116118	0.0119945
62	0.129203	0.0156833
