# Supplementary material for: Capturing electron-driven chiral dynamics in UV-excited molecules
Source: Nature. 2024 May 22;630(8015):109–15. doi: 10.1038/s41586-024-07415-y (PMC11153151; doi:10.1038/s41586-024-07415-y)
Supplement: Supplementary file 7 — Source Data Extended Data Fig. 2 [file 41586_2024_7415_MOESM7_ESM.xlsx]

## Sheet: EDFig2a
Energy (ev)\Delay (fs)	-16	-13	-10	-7	-4	-1	2	5	8	11	14	17	20	23	26	29	32	35	38	41	44	47	50	53	56	59	62	65	68
0.023688	4.0629e-05	4.8329e-05	5.2976e-05	5.8897e-05	7.4902e-05	8.3222e-05	8.7494e-05	9.7918e-05	0.00010431	0.00010361	0.00010297	0.00010308	9.8078e-05	9.4237e-05	9.0543e-05	8.8824e-05	8.7027e-05	8.2015e-05	8.0163e-05	7.4898e-05	7.3055e-05	7.324e-05	7.0916e-05	6.8348e-05	6.4936e-05	6.314e-05	5.9169e-05	5.8804e-05	4.7857e-05
0.032242	2.1811e-05	2.6028e-05	2.8619e-05	3.1856e-05	4.0253e-05	4.6769e-05	5.0821e-05	5.742e-05	6.065e-05	5.9713e-05	5.9073e-05	5.8868e-05	5.5629e-05	5.3243e-05	5.0922e-05	4.9898e-05	4.8738e-05	4.572e-05	4.4612e-05	4.1475e-05	4.049e-05	4.0445e-05	3.932e-05	3.7885e-05	3.5988e-05	3.5148e-05	3.3016e-05	3.2862e-05	2.6398e-05
0.042112	1.3112e-05	1.5658e-05	1.7286e-05	1.9294e-05	2.3854e-05	2.8786e-05	3.2293e-05	3.6734e-05	3.858e-05	3.7703e-05	3.7205e-05	3.6894e-05	3.466e-05	3.3039e-05	3.1551e-05	3.0899e-05	3.0059e-05	2.8182e-05	2.7488e-05	2.5411e-05	2.4816e-05	2.4721e-05	2.4113e-05	2.3177e-05	2.1987e-05	2.1594e-05	2.0343e-05	2.0292e-05	1.6161e-05
0.053298	9.3581e-06	1.1156e-05	1.2394e-05	1.3887e-05	1.6765e-05	2.0635e-05	2.364e-05	2.6873e-05	2.8183e-05	2.7444e-05	2.7074e-05	2.6734e-05	2.5041e-05	2.3809e-05	2.2784e-05	2.228e-05	2.1617e-05	2.0272e-05	1.9765e-05	1.8261e-05	1.7861e-05	1.7739e-05	1.735e-05	1.658e-05	1.5718e-05	1.5481e-05	1.463e-05	1.4629e-05	1.1597e-05
0.0658	7.3959e-06	8.7741e-06	9.824e-06	1.1051e-05	1.3144e-05	1.6198e-05	1.8725e-05	2.1141e-05	2.2218e-05	2.1624e-05	2.1329e-05	2.0996e-05	1.9668e-05	1.8712e-05	1.793e-05	1.7507e-05	1.6975e-05	1.5922e-05	1.5501e-05	1.4393e-05	1.4106e-05	1.3969e-05	1.367e-05	1.3011e-05	1.2325e-05	1.214e-05	1.1497e-05	1.1505e-05	9.0997e-06
0.079618	6.3264e-06	7.4593e-06	8.4124e-06	9.4816e-06	1.1269e-05	1.3758e-05	1.5908e-05	1.777e-05	1.8728e-05	1.8237e-05	1.7998e-05	1.7661e-05	1.6589e-05	1.584e-05	1.5154e-05	1.478e-05	1.4363e-05	1.3452e-05	1.3079e-05	1.2235e-05	1.2008e-05	1.1854e-05	1.1577e-05	1.1034e-05	1.0444e-05	1.0268e-05	9.7293e-06	9.7217e-06	7.6878e-06
0.094752	5.5782e-06	6.5198e-06	7.3869e-06	8.3301e-06	9.9821e-06	1.2081e-05	1.3922e-05	1.5354e-05	1.6195e-05	1.578e-05	1.5601e-05	1.523e-05	1.4369e-05	1.3772e-05	1.3131e-05	1.2805e-05	1.2489e-05	1.1664e-05	1.1347e-05	1.0678e-05	1.048e-05	1.031e-05	1.0037e-05	9.623e-06	9.0918e-06	8.9318e-06	8.4579e-06	8.4295e-06	6.6839e-06
0.1112	5.0561e-06	5.8421e-06	6.6114e-06	7.4479e-06	9.0413e-06	1.0873e-05	1.2438e-05	1.3527e-05	1.4231e-05	1.389e-05	1.3767e-05	1.336e-05	1.2663e-05	1.2161e-05	1.1577e-05	1.1289e-05	1.1051e-05	1.0295e-05	1.0045e-05	9.4865e-06	9.2992e-06	9.1185e-06	8.8551e-06	8.5451e-06	8.0592e-06	7.9186e-06	7.4946e-06	7.4561e-06	5.9547e-06
0.12897	4.7002e-06	5.3609e-06	6.0209e-06	6.7668e-06	8.3211e-06	9.965e-06	1.1275e-05	1.2093e-05	1.2644e-05	1.2381e-05	1.2293e-05	1.1876e-05	1.1287e-05	1.0848e-05	1.0345e-05	1.0085e-05	9.887e-06	9.2138e-06	9.0275e-06	8.5358e-06	8.3636e-06	8.1792e-06	7.9413e-06	7.6889e-06	7.2464e-06	7.1229e-06	6.7469e-06	6.7181e-06	5.4192e-06
0.14805	4.4501e-06	5.0207e-06	5.5637e-06	6.2306e-06	7.7332e-06	9.244e-06	1.0317e-05	1.0927e-05	1.1331e-05	1.1133e-05	1.1052e-05	1.0665e-05	1.0133e-05	9.7553e-06	9.3269e-06	9.1002e-06	8.9071e-06	8.335e-06	8.1981e-06	7.7497e-06	7.6075e-06	7.4233e-06	7.2189e-06	6.9861e-06	6.5869e-06	6.4796e-06	6.1537e-06	6.1482e-06	5.0091e-06
0.16845	4.2385e-06	4.7497e-06	5.176e-06	5.7735e-06	7.198e-06	8.6169e-06	9.4806e-06	9.9277e-06	1.0212e-05	1.0053e-05	9.961e-06	9.6338e-06	9.1327e-06	8.8178e-06	8.4312e-06	8.2566e-06	8.0585e-06	7.586e-06	7.4794e-06	7.068e-06	6.9644e-06	6.7872e-06	6.6136e-06	6.3856e-06	6.0248e-06	5.9378e-06	5.6627e-06	5.6807e-06	4.661e-06
0.19016	4.0105e-06	4.4867e-06	4.809e-06	5.3414e-06	6.6642e-06	8.0219e-06	8.7139e-06	9.0213e-06	9.2232e-06	9.0784e-06	8.9712e-06	8.7157e-06	8.254e-06	7.9852e-06	7.6137e-06	7.5011e-06	7.3073e-06	6.9134e-06	6.818e-06	6.4528e-06	6.3815e-06	6.2235e-06	6.0698e-06	5.8497e-06	5.52e-06	5.4612e-06	5.235e-06	5.2658e-06	4.3363e-06
0.21319	3.7077e-06	4.1617e-06	4.4054e-06	4.872e-06	6.0924e-06	7.403e-06	7.9682e-06	8.1508e-06	8.2959e-06	8.1539e-06	8.0356e-06	7.8507e-06	7.4528e-06	7.1964e-06	6.8419e-06	6.7801e-06	6.5998e-06	6.2595e-06	6.1615e-06	5.8506e-06	5.7975e-06	5.6723e-06	5.5291e-06	5.3256e-06	5.0182e-06	4.9915e-06	4.8074e-06	4.8377e-06	3.9827e-06
0.23754	3.352e-06	3.7858e-06	3.9774e-06	4.3771e-06	5.5072e-06	6.7678e-06	7.2459e-06	7.3177e-06	7.4135e-06	7.2722e-06	7.1567e-06	7.0344e-06	6.7168e-06	6.445e-06	6.127e-06	6.0903e-06	5.9226e-06	5.626e-06	5.5238e-06	5.2615e-06	5.2206e-06	5.129e-06	4.9919e-06	4.8124e-06	4.5236e-06	4.5204e-06	4.3682e-06	4.393e-06	3.6072e-06
0.2632	2.9834e-06	3.3907e-06	3.5482e-06	3.8815e-06	4.9421e-06	6.1484e-06	6.5671e-06	6.5402e-06	6.5776e-06	6.4414e-06	6.3465e-06	6.2686e-06	6.0288e-06	5.7394e-06	5.4688e-06	5.4345e-06	5.2776e-06	5.0299e-06	4.9266e-06	4.6979e-06	4.6732e-06	4.5984e-06	4.4688e-06	4.314e-06	4.0465e-06	4.0486e-06	3.9186e-06	3.9394e-06	3.2214e-06
0.29018	2.6813e-06	3.0506e-06	3.1803e-06	3.4526e-06	4.4565e-06	5.6097e-06	5.9799e-06	5.8591e-06	5.8232e-06	5.6994e-06	5.6391e-06	5.5823e-06	5.406e-06	5.1188e-06	4.8898e-06	4.8501e-06	4.7094e-06	4.519e-06	4.4193e-06	4.212e-06	4.2061e-06	4.1263e-06	4.0061e-06	3.8749e-06	3.6373e-06	3.6247e-06	3.5098e-06	3.5313e-06	2.8824e-06
0.31847	2.4997e-06	2.8183e-06	2.9194e-06	3.1417e-06	4.0959e-06	5.1986e-06	5.5159e-06	5.3025e-06	5.1829e-06	5.0755e-06	5.0549e-06	4.9993e-06	4.8703e-06	4.6087e-06	4.4078e-06	4.3677e-06	4.2558e-06	4.1215e-06	4.0267e-06	3.8397e-06	3.8471e-06	3.7519e-06	3.6397e-06	3.5302e-06	3.3304e-06	3.2931e-06	3.1871e-06	3.2138e-06	2.6366e-06
0.34808	2.399e-06	2.6631e-06	2.7338e-06	2.9205e-06	3.8375e-06	4.8924e-06	5.1473e-06	4.8472e-06	4.6452e-06	4.549e-06	4.561e-06	4.4971e-06	4.4034e-06	4.1775e-06	3.9956e-06	3.9649e-06	3.889e-06	3.798e-06	3.7079e-06	3.5459e-06	3.5535e-06	3.4493e-06	3.3421e-06	3.2533e-06	3.0924e-06	3.0328e-06	2.9314e-06	2.9635e-06	2.4576e-06
0.37901	2.2415e-06	2.4611e-06	2.5041e-06	2.6683e-06	3.5748e-06	4.5954e-06	4.786e-06	4.4174e-06	4.143e-06	4.0443e-06	4.0731e-06	4.0008e-06	3.9306e-06	3.7361e-06	3.5718e-06	3.5534e-06	3.5082e-06	3.4427e-06	3.3555e-06	3.2206e-06	3.2177e-06	3.1171e-06	3.0136e-06	2.9438e-06	2.8134e-06	2.741e-06	2.6436e-06	2.6779e-06	2.2331e-06
0.41125	2.0164e-06	2.2091e-06	2.23e-06	2.3823e-06	3.2839e-06	4.2843e-06	4.4195e-06	4.0098e-06	3.6793e-06	3.5658e-06	3.5929e-06	3.5191e-06	3.4647e-06	3.2937e-06	3.1508e-06	3.1403e-06	3.1116e-06	3.0595e-06	2.9729e-06	2.8628e-06	2.8476e-06	2.7585e-06	2.6618e-06	2.608e-06	2.4965e-06	2.4242e-06	2.3326e-06	2.3651e-06	1.9686e-06
0.44481	1.8113e-06	1.992e-06	1.997e-06	2.1422e-06	3.0104e-06	3.9898e-06	4.0888e-06	3.6668e-06	3.3004e-06	3.1694e-06	3.1803e-06	3.1133e-06	3.0724e-06	2.9228e-06	2.806e-06	2.7962e-06	2.7689e-06	2.7266e-06	2.6391e-06	2.5506e-06	2.5288e-06	2.4524e-06	2.3659e-06	2.3238e-06	2.2235e-06	2.1616e-06	2.0771e-06	2.1052e-06	1.7499e-06
0.47968	1.7114e-06	1.8853e-06	1.8772e-06	2.0151e-06	2.8061e-06	3.7441e-06	3.8287e-06	3.4175e-06	3.0378e-06	2.8977e-06	2.8866e-06	2.8332e-06	2.8058e-06	2.6802e-06	2.5913e-06	2.5764e-06	2.5423e-06	2.5081e-06	2.4234e-06	2.3532e-06	2.3307e-06	2.2649e-06	2.1904e-06	2.1564e-06	2.0653e-06	2.0182e-06	1.9394e-06	1.9616e-06	1.6475e-06
0.51587	1.6201e-06	1.7878e-06	1.7686e-06	1.8957e-06	2.6e-06	3.478e-06	3.5703e-06	3.1857e-06	2.8124e-06	2.6753e-06	2.6463e-06	2.6051e-06	2.5874e-06	2.4841e-06	2.4195e-06	2.3947e-06	2.3528e-06	2.3206e-06	2.2453e-06	2.1884e-06	2.165e-06	2.1078e-06	2.044e-06	2.0145e-06	1.9325e-06	1.8956e-06	1.8219e-06	1.8357e-06	1.5582e-06
0.55338	1.4323e-06	1.594e-06	1.5653e-06	1.6803e-06	2.3229e-06	3.1329e-06	3.248e-06	2.8977e-06	2.5453e-06	2.4224e-06	2.3871e-06	2.3513e-06	2.3342e-06	2.2449e-06	2.1962e-06	2.1607e-06	2.1134e-06	2.0747e-06	2.0152e-06	1.9662e-06	1.9356e-06	1.8861e-06	1.8309e-06	1.8021e-06	1.7283e-06	1.6926e-06	1.6257e-06	1.6292e-06	1.3776e-06
0.5922	1.2673e-06	1.4189e-06	1.3829e-06	1.4883e-06	2.0751e-06	2.7996e-06	2.9333e-06	2.6178e-06	2.2999e-06	2.2004e-06	2.1753e-06	2.1395e-06	2.1167e-06	2.0338e-06	1.9947e-06	1.9564e-06	1.9082e-06	1.8596e-06	1.8203e-06	1.7762e-06	1.7324e-06	1.6925e-06	1.6458e-06	1.6161e-06	1.5496e-06	1.5114e-06	1.4513e-06	1.4472e-06	1.2172e-06
0.63234	1.224e-06	1.3604e-06	1.3204e-06	1.4194e-06	1.9376e-06	2.5589e-06	2.695e-06	2.4118e-06	2.1363e-06	2.0658e-06	2.0634e-06	2.0258e-06	1.9944e-06	1.9162e-06	1.884e-06	1.8547e-06	1.8091e-06	1.7532e-06	1.7348e-06	1.6941e-06	1.6361e-06	1.6071e-06	1.5701e-06	1.5387e-06	1.4786e-06	1.4411e-06	1.3865e-06	1.3814e-06	1.1741e-06
0.67379	1.1411e-06	1.2644e-06	1.2241e-06	1.319e-06	1.7891e-06	2.326e-06	2.4542e-06	2.2045e-06	1.9659e-06	1.9212e-06	1.9433e-06	1.8998e-06	1.8558e-06	1.7822e-06	1.7548e-06	1.7372e-06	1.6927e-06	1.6322e-06	1.6301e-06	1.5871e-06	1.5181e-06	1.4964e-06	1.4695e-06	1.4341e-06	1.3771e-06	1.3427e-06	1.2946e-06	1.2935e-06	1.0993e-06
0.71656	9.7516e-07	1.0904e-06	1.0524e-06	1.1436e-06	1.5914e-06	2.0777e-06	2.1944e-06	1.979e-06	1.7674e-06	1.7423e-06	1.7826e-06	1.7302e-06	1.6721e-06	1.6042e-06	1.5835e-06	1.571e-06	1.5243e-06	1.4633e-06	1.4706e-06	1.4195e-06	1.3469e-06	1.3285e-06	1.3098e-06	1.27e-06	1.2127e-06	1.1824e-06	1.1417e-06	1.1455e-06	9.5421e-07
0.76065	9.1935e-07	1.0255e-06	9.8971e-07	1.075e-06	1.4796e-06	1.9209e-06	2.0205e-06	1.8355e-06	1.6494e-06	1.6424e-06	1.6935e-06	1.6364e-06	1.5719e-06	1.5134e-06	1.5054e-06	1.4937e-06	1.4431e-06	1.3912e-06	1.4019e-06	1.345e-06	1.2781e-06	1.2644e-06	1.2495e-06	1.2101e-06	1.1534e-06	1.1296e-06	1.0924e-06	1.1001e-06	9.1832e-07
0.80605	8.7532e-07	9.7333e-07	9.3997e-07	1.0147e-06	1.3693e-06	1.7738e-06	1.8607e-06	1.704e-06	1.5419e-06	1.5487e-06	1.6016e-06	1.5453e-06	1.4825e-06	1.4331e-06	1.4383e-06	1.4227e-06	1.3664e-06	1.3286e-06	1.3378e-06	1.2805e-06	1.2238e-06	1.2143e-06	1.1984e-06	1.1614e-06	1.1085e-06	1.0896e-06	1.051e-06	1.0617e-06	8.916e-07
0.85277	7.3784e-07	8.2985e-07	8.0001e-07	8.598e-07	1.1776e-06	1.5541e-06	1.6382e-06	1.5126e-06	1.3714e-06	1.3837e-06	1.4313e-06	1.3806e-06	1.3239e-06	1.2802e-06	1.2917e-06	1.2688e-06	1.2074e-06	1.1821e-06	1.1864e-06	1.1343e-06	1.0875e-06	1.0783e-06	1.0586e-06	1.0228e-06	9.7695e-07	9.5965e-07	9.1673e-07	9.2976e-07	7.6815e-07
0.9008	7.1457e-07	7.9558e-07	7.6868e-07	8.1087e-07	1.0666e-06	1.388e-06	1.4676e-06	1.3755e-06	1.2589e-06	1.2726e-06	1.3137e-06	1.2761e-06	1.2309e-06	1.1936e-06	1.2074e-06	1.1823e-06	1.1226e-06	1.1087e-06	1.1093e-06	1.0678e-06	1.0325e-06	1.022e-06	9.9994e-07	9.6713e-07	9.3092e-07	9.1779e-07	8.6921e-07	8.8425e-07	7.4278e-07
0.95015	6.4424e-07	7.1449e-07	6.91e-07	7.1786e-07	9.2767e-07	1.1967e-06	1.2739e-06	1.2162e-06	1.1198e-06	1.1274e-06	1.161e-06	1.1368e-06	1.0996e-06	1.0671e-06	1.0779e-06	1.052e-06	9.9785e-07	9.9088e-07	9.8742e-07	9.5485e-07	9.2992e-07	9.164e-07	8.9388e-07	8.6228e-07	8.3494e-07	8.2449e-07	7.7466e-07	7.8905e-07	6.6743e-07
1.0008	5.5431e-07	6.1476e-07	5.9461e-07	6.1133e-07	7.8949e-07	1.0159e-06	1.0896e-06	1.0605e-06	9.7866e-07	9.7547e-07	1.0012e-06	9.88e-07	9.547e-07	9.2748e-07	9.3307e-07	9.0817e-07	8.6267e-07	8.59e-07	8.5129e-07	8.2471e-07	8.079e-07	7.9307e-07	7.7185e-07	7.4068e-07	7.2037e-07	7.1052e-07	6.645e-07	6.7537e-07	5.7364e-07
1.0528	5.2738e-07	5.7806e-07	5.5966e-07	5.7022e-07	7.1426e-07	9.0329e-07	9.686e-07	9.5671e-07	8.8616e-07	8.7239e-07	8.907e-07	8.8569e-07	8.5575e-07	8.3657e-07	8.3827e-07	8.1772e-07	7.8322e-07	7.8162e-07	7.7098e-07	7.5e-07	7.388e-07	7.2666e-07	7.0718e-07	6.7858e-07	6.6317e-07	6.5307e-07	6.1356e-07	6.1969e-07	5.4096e-07
1.1061	4.3708e-07	4.8182e-07	4.6452e-07	4.712e-07	6.0176e-07	7.7599e-07	8.343e-07	8.3022e-07	7.6502e-07	7.4071e-07	7.5053e-07	7.4829e-07	7.2007e-07	7.0823e-07	7.0574e-07	6.8799e-07	6.6434e-07	6.6095e-07	6.4875e-07	6.3228e-07	6.2258e-07	6.1355e-07	5.9581e-07	5.7e-07	5.562e-07	5.4377e-07	5.1268e-07	5.1382e-07	4.4995e-07
1.1607	4.2298e-07	4.6074e-07	4.4381e-07	4.4576e-07	5.5084e-07	7.0566e-07	7.5326e-07	7.5032e-07	6.9294e-07	6.6264e-07	6.655e-07	6.6504e-07	6.4134e-07	6.3771e-07	6.3398e-07	6.2049e-07	6.0713e-07	6.0255e-07	5.9189e-07	5.8101e-07	5.7276e-07	5.6768e-07	5.5213e-07	5.3182e-07	5.1749e-07	5.0557e-07	4.8159e-07	4.7955e-07	4.306e-07
1.2166	3.686e-07	4.0171e-07	3.8649e-07	3.8344e-07	4.7474e-07	6.1863e-07	6.5732e-07	6.5343e-07	6.0363e-07	5.6994e-07	5.6608e-07	5.656e-07	5.4625e-07	5.4777e-07	5.431e-07	5.3222e-07	5.2457e-07	5.19e-07	5.1034e-07	5.0324e-07	4.9724e-07	4.9347e-07	4.8054e-07	4.6456e-07	4.483e-07	4.3765e-07	4.1964e-07	4.1674e-07	3.7475e-07
1.2739	3.566e-07	3.8458e-07	3.721e-07	3.6436e-07	4.3627e-07	5.6342e-07	5.9222e-07	5.8673e-07	5.4722e-07	5.1429e-07	5.0544e-07	5.0566e-07	4.9219e-07	4.9698e-07	4.9243e-07	4.854e-07	4.7966e-07	4.7572e-07	4.687e-07	4.6437e-07	4.6352e-07	4.5933e-07	4.4969e-07	4.3767e-07	4.2048e-07	4.1268e-07	3.9833e-07	3.9709e-07	3.6101e-07
1.3325	3.208e-07	3.4483e-07	3.3628e-07	3.2626e-07	3.8689e-07	5.0293e-07	5.2451e-07	5.1724e-07	4.87e-07	4.5651e-07	4.4426e-07	4.445e-07	4.3561e-07	4.4036e-07	4.3536e-07	4.3137e-07	4.2538e-07	4.2284e-07	4.1621e-07	4.1292e-07	4.172e-07	4.1129e-07	4.0489e-07	3.945e-07	3.7847e-07	3.7232e-07	3.6045e-07	3.6182e-07	3.2773e-07
1.3923	3.0785e-07	3.2701e-07	3.2297e-07	3.1287e-07	3.5988e-07	4.6342e-07	4.7864e-07	4.6925e-07	4.4852e-07	4.2173e-07	4.0882e-07	4.0929e-07	4.0414e-07	4.0736e-07	4.027e-07	4.0138e-07	3.9597e-07	3.9392e-07	3.8833e-07	3.8531e-07	3.9296e-07	3.8699e-07	3.8297e-07	3.7364e-07	3.6077e-07	3.5563e-07	3.4518e-07	3.4877e-07	3.1706e-07
1.4535	2.9188e-07	3.0671e-07	3.0695e-07	2.981e-07	3.344e-07	4.2786e-07	4.3784e-07	4.2646e-07	4.147e-07	3.9115e-07	3.7943e-07	3.7976e-07	3.7679e-07	3.7771e-07	3.7412e-07	3.7406e-07	3.6994e-07	3.6708e-07	3.641e-07	3.6044e-07	3.6797e-07	3.6372e-07	3.6074e-07	3.5242e-07	3.4302e-07	3.3791e-07	3.2838e-07	3.3306e-07	3.033e-07
1.516	2.8799e-07	2.9935e-07	3.0209e-07	2.9409e-07	3.1968e-07	4.0283e-07	4.0716e-07	3.9481e-07	3.9176e-07	3.7115e-07	3.6106e-07	3.6151e-07	3.6027e-07	3.5961e-07	3.579e-07	3.5839e-07	3.5517e-07	3.5244e-07	3.53e-07	3.4876e-07	3.5384e-07	3.517e-07	3.4889e-07	3.4224e-07	3.355e-07	3.3006e-07	3.2115e-07	3.2591e-07	2.9928e-07
1.5799	2.8385e-07	2.9347e-07	2.9676e-07	2.8839e-07	3.0524e-07	3.7969e-07	3.7869e-07	3.6702e-07	3.7091e-07	3.5283e-07	3.4405e-07	3.4428e-07	3.4486e-07	3.437e-07	3.4353e-07	3.444e-07	3.4083e-07	3.4014e-07	3.4331e-07	3.3937e-07	3.412e-07	3.3938e-07	3.3688e-07	3.32e-07	3.2705e-07	3.2097e-07	3.1267e-07	3.1639e-07	2.933e-07
1.645	2.8809e-07	2.9628e-07	2.9957e-07	2.9009e-07	2.968e-07	3.6219e-07	3.5704e-07	3.4726e-07	3.5575e-07	3.4001e-07	3.3279e-07	3.3256e-07	3.3538e-07	3.3499e-07	3.3551e-07	3.3724e-07	3.3294e-07	3.3563e-07	3.3976e-07	3.3719e-07	3.3642e-07	3.3338e-07	3.3196e-07	3.2848e-07	3.2526e-07	3.1878e-07	3.1105e-07	3.1315e-07	2.939e-07
1.7115	2.7962e-07	2.8716e-07	2.9112e-07	2.807e-07	2.7982e-07	3.3836e-07	3.3206e-07	3.2424e-07	3.3403e-07	3.1989e-07	3.1507e-07	3.1355e-07	3.186e-07	3.1914e-07	3.19e-07	3.2172e-07	3.1692e-07	3.2217e-07	3.26e-07	3.2489e-07	3.2216e-07	3.1765e-07	3.1768e-07	3.147e-07	3.132e-07	3.0669e-07	2.9932e-07	2.9985e-07	2.8275e-07
1.7792	2.8494e-07	2.9174e-07	2.9662e-07	2.8593e-07	2.7441e-07	3.2243e-07	3.1621e-07	3.096e-07	3.1938e-07	3.0714e-07	3.0558e-07	3.0314e-07	3.1089e-07	3.1245e-07	3.1174e-07	3.1597e-07	3.1165e-07	3.1847e-07	3.2182e-07	3.2197e-07	3.1873e-07	3.1416e-07	3.1568e-07	3.1325e-07	3.1288e-07	3.081e-07	3.0015e-07	3.0022e-07	2.8629e-07
1.8483	2.6119e-07	2.6797e-07	2.7351e-07	2.6418e-07	2.4938e-07	2.9079e-07	2.8646e-07	2.8014e-07	2.8793e-07	2.7762e-07	2.7806e-07	2.7519e-07	2.842e-07	2.8561e-07	2.8478e-07	2.8923e-07	2.8582e-07	2.9183e-07	2.9448e-07	2.9479e-07	2.9171e-07	2.8802e-07	2.9034e-07	2.8784e-07	2.8714e-07	2.8476e-07	2.7605e-07	2.7661e-07	2.6475e-07
1.9187	2.9014e-07	2.9355e-07	2.9914e-07	2.9229e-07	2.6281e-07	2.8763e-07	2.8246e-07	2.7627e-07	2.843e-07	2.7822e-07	2.7941e-07	2.7912e-07	2.892e-07	2.916e-07	2.9336e-07	2.9803e-07	2.9714e-07	3.0274e-07	3.0498e-07	3.0599e-07	3.0508e-07	3.0412e-07	3.0674e-07	3.0555e-07	3.0409e-07	3.0592e-07	2.9668e-07	2.9882e-07	2.9434e-07
1.9905	2.4058e-07	2.4107e-07	2.4789e-07	2.4518e-07	2.1895e-07	2.412e-07	2.3832e-07	2.3193e-07	2.375e-07	2.3474e-07	2.3356e-07	2.355e-07	2.4285e-07	2.4473e-07	2.4864e-07	2.5015e-07	2.5099e-07	2.5392e-07	2.5478e-07	2.5484e-07	2.5499e-07	2.5596e-07	2.5726e-07	2.5617e-07	2.5348e-07	2.5693e-07	2.49e-07	2.5265e-07	2.4984e-07
2.0635	3.4561e-07	3.3766e-07	3.4518e-07	3.4435e-07	2.8706e-07	2.7922e-07	2.7156e-07	2.6568e-07	2.7573e-07	2.7979e-07	2.7798e-07	2.8547e-07	2.9374e-07	2.9883e-07	3.08e-07	3.0987e-07	3.1438e-07	3.1925e-07	3.2073e-07	3.2247e-07	3.262e-07	3.3133e-07	3.3188e-07	3.3468e-07	3.332e-07	3.4045e-07	3.3384e-07	3.3967e-07	3.4964e-07
2.1378	1.9422e-07	1.8832e-07	1.9725e-07	1.9853e-07	1.7012e-07	1.781e-07	1.7677e-07	1.7071e-07	1.75e-07	1.7881e-07	1.7382e-07	1.7931e-07	1.8263e-07	1.8478e-07	1.9248e-07	1.8973e-07	1.9266e-07	1.9359e-07	1.9378e-07	1.9286e-07	1.9465e-07	1.9883e-07	1.9738e-07	1.9839e-07	1.9659e-07	2.0045e-07	1.9687e-07	2.0251e-07	2.0481e-07
2.2135	5.4047e-07	5.2264e-07	5.2769e-07	5.2343e-07	4.135e-07	3.4874e-07	3.3119e-07	3.2715e-07	3.4641e-07	3.5981e-07	3.608e-07	3.7376e-07	3.8667e-07	3.9701e-07	4.1201e-07	4.1875e-07	4.265e-07	4.3752e-07	4.4223e-07	4.4812e-07	4.566e-07	4.6675e-07	4.6793e-07	4.7722e-07	4.7982e-07	4.9147e-07	4.8692e-07	4.9388e-07	5.2607e-07
2.2905	6.5293e-08	6.3662e-08	6.8473e-08	6.657e-08	6.2021e-08	7.1968e-08	7.4196e-08	6.9537e-08	7.0169e-08	7.2612e-08	6.8864e-08	6.9754e-08	7.0893e-08	7.0389e-08	7.4291e-08	7.1955e-08	7.1713e-08	7.1481e-08	7.1707e-08	7.0122e-08	6.9772e-08	7.2316e-08	7.091e-08	7.0334e-08	6.918e-08	6.9573e-08	6.873e-08	7.1454e-08	7.0206e-08
2.3688	1.3422e-06	1.2983e-06	1.2914e-06	1.275e-06	9.7803e-07	7.4952e-07	6.9308e-07	6.9511e-07	7.4943e-07	7.8118e-07	7.9839e-07	8.28e-07	8.6372e-07	8.9341e-07	9.2266e-07	9.5394e-07	9.7335e-07	1.0083e-06	1.0223e-06	1.045e-06	1.0687e-06	1.0911e-06	1.0997e-06	1.1272e-06	1.1385e-06	1.1692e-06	1.16e-06	1.1685e-06	1.2681e-06

## Sheet: EDFig2b
Energy (ev)\Delay (fs)	-16	-13	-10	-7	-4	-1	2	5	8	11	14	17	20	23	26	29	32	35	38	41	44	47	50	53	56	59	62	65	68
0.023688	6.7143e-06	8.3197e-06	9.7103e-06	1.0906e-05	7.5757e-06	5.7436e-06	1.0089e-05	1.3349e-05	1.6834e-05	1.5985e-05	1.8214e-05	1.7678e-05	1.7166e-05	1.6894e-05	1.6704e-05	1.7162e-05	1.6331e-05	1.5679e-05	1.4945e-05	1.4663e-05	1.3784e-05	1.3734e-05	1.2689e-05	1.2365e-05	1.0541e-05	1.1492e-05	1.0852e-05	1.0407e-05	9.4384e-06
0.032242	2.928e-06	3.6879e-06	4.2129e-06	4.7094e-06	1.9918e-06	-3.5215e-07	2.4573e-06	4.9953e-06	7.2087e-06	6.8262e-06	8.2911e-06	8.0859e-06	7.8114e-06	8.0151e-06	7.8592e-06	8.1235e-06	7.8235e-06	7.1293e-06	6.9661e-06	7.0704e-06	6.6769e-06	6.7997e-06	5.9215e-06	5.7691e-06	5.061e-06	5.5159e-06	5.0514e-06	4.9356e-06	4.5439e-06
0.042112	1.3318e-06	1.6383e-06	1.8895e-06	1.8404e-06	-3.9379e-07	-2.7938e-06	-9.8301e-07	1.233e-06	2.6591e-06	2.6398e-06	3.5676e-06	3.6584e-06	3.5979e-06	3.9011e-06	3.6566e-06	3.9083e-06	3.8584e-06	3.4143e-06	3.4205e-06	3.5045e-06	3.3756e-06	3.5894e-06	2.7813e-06	2.8912e-06	2.7541e-06	2.8678e-06	2.4912e-06	2.5376e-06	2.3499e-06
0.053298	8.1291e-07	8.7771e-07	1.1204e-06	7.6137e-07	-1.2098e-06	-3.4513e-06	-2.2519e-06	-2.2375e-07	7.8748e-07	1.0354e-06	1.6342e-06	1.8813e-06	2.0162e-06	2.2078e-06	1.9599e-06	2.2356e-06	2.2652e-06	2.1341e-06	2.159e-06	2.1302e-06	2.0789e-06	2.251e-06	1.5529e-06	1.8482e-06	1.9175e-06	1.8301e-06	1.541e-06	1.6636e-06	1.52e-06
0.0658	5.5169e-07	4.6221e-07	7.1152e-07	2.2069e-07	-1.5804e-06	-3.5874e-06	-2.8423e-06	-1.024e-06	-2.3957e-07	1.5998e-07	5.7874e-07	8.5136e-07	1.1336e-06	1.1926e-06	1.0487e-06	1.2935e-06	1.3449e-06	1.4401e-06	1.4868e-06	1.4031e-06	1.3698e-06	1.4473e-06	8.9059e-07	1.2397e-06	1.3635e-06	1.1725e-06	9.858e-07	1.1442e-06	1.0183e-06
0.079618	3.7624e-07	2.286e-07	4.6137e-07	-2.1558e-08	-1.7728e-06	-3.5671e-06	-3.1039e-06	-1.4512e-06	-7.6107e-07	-3.3313e-07	1.1245e-08	2.5924e-07	5.8153e-07	5.7869e-07	5.5993e-07	7.2966e-07	7.7338e-07	1.0012e-06	1.0671e-06	9.7877e-07	9.751e-07	9.6985e-07	5.4498e-07	8.2877e-07	9.4408e-07	7.2522e-07	6.3958e-07	7.7645e-07	6.7867e-07
0.094752	1.5403e-07	9.303e-09	1.9861e-07	-2.3033e-07	-1.9659e-06	-3.6318e-06	-3.3121e-06	-1.7747e-06	-1.1189e-06	-7.5174e-07	-4.6014e-07	-1.9972e-07	6.1535e-08	8.2681e-08	1.6562e-07	2.3047e-07	2.7196e-07	5.5863e-07	6.3672e-07	5.6797e-07	6.1089e-07	5.8457e-07	2.7404e-07	4.2366e-07	5.241e-07	3.2069e-07	3.2295e-07	4.0135e-07	3.5301e-07
0.1112	-8.5531e-08	-2.0251e-07	-4.8666e-08	-4.2564e-07	-2.1458e-06	-3.7516e-06	-3.468e-06	-2.0114e-06	-1.3611e-06	-1.0992e-06	-8.6908e-07	-5.5227e-07	-3.9443e-07	-3.1322e-07	-1.7923e-07	-2.0004e-07	-1.5989e-07	1.6336e-07	2.2401e-07	1.8267e-07	2.4641e-07	2.5291e-07	5.3472e-08	6.845e-08	1.4361e-07	-1.4925e-08	3.7153e-08	6.6784e-08	5.4965e-08
0.12897	-2.8529e-07	-3.7809e-07	-2.385e-07	-5.8482e-07	-2.2626e-06	-3.8274e-06	-3.5267e-06	-2.1501e-06	-1.4938e-06	-1.332e-06	-1.1554e-06	-7.8098e-07	-7.0302e-07	-5.7522e-07	-4.3167e-07	-4.9255e-07	-4.6467e-07	-1.2234e-07	-8.0517e-08	-9.8923e-08	-7.0035e-08	-9.7506e-09	-1.1207e-07	-1.7668e-07	-1.4281e-07	-2.3873e-07	-1.7785e-07	-1.6643e-07	-1.6463e-07
0.14805	-4.4052e-07	-5.159e-07	-3.6833e-07	-7.119e-07	-2.298e-06	-3.8121e-06	-3.4768e-06	-2.1906e-06	-1.5402e-06	-1.4432e-06	-1.2832e-06	-8.9963e-07	-8.4922e-07	-7.0051e-07	-5.7126e-07	-6.3106e-07	-6.2437e-07	-2.9244e-07	-2.5416e-07	-2.5241e-07	-2.9731e-07	-1.8876e-07	-2.3031e-07	-2.9667e-07	-3.0858e-07	-3.4233e-07	-2.9917e-07	-2.9248e-07	-2.8433e-07
0.16845	-5.5529e-07	-6.0714e-07	-4.446e-07	-7.9979e-07	-2.249e-06	-3.708e-06	-3.3372e-06	-2.1378e-06	-1.524e-06	-1.4477e-06	-1.2693e-06	-9.3945e-07	-8.7965e-07	-7.2001e-07	-6.0224e-07	-6.5516e-07	-6.6048e-07	-3.8082e-07	-3.2223e-07	-3.0968e-07	-4.2075e-07	-2.9019e-07	-3.0736e-07	-3.205e-07	-3.6751e-07	-3.5255e-07	-3.4178e-07	-3.4865e-07	-3.1461e-07
0.19016	-6.1418e-07	-6.4006e-07	-4.6909e-07	-8.2798e-07	-2.122e-06	-3.5425e-06	-3.1407e-06	-2.0048e-06	-1.4472e-06	-1.3635e-06	-1.1521e-06	-9.221e-07	-8.5102e-07	-6.699e-07	-5.5725e-07	-6.1218e-07	-6.0997e-07	-4.123e-07	-3.2597e-07	-3.1725e-07	-4.509e-07	-3.2558e-07	-3.3325e-07	-2.8312e-07	-3.5254e-07	-3.1098e-07	-3.3857e-07	-3.6714e-07	-2.9606e-07
0.21319	-6.1011e-07	-6.2359e-07	-4.6159e-07	-7.9511e-07	-1.9556e-06	-3.3492e-06	-2.9286e-06	-1.8357e-06	-1.327e-06	-1.2242e-06	-9.9776e-07	-8.7898e-07	-8.0953e-07	-5.9641e-07	-4.9037e-07	-5.4936e-07	-5.3193e-07	-4.1639e-07	-3.1235e-07	-3.0893e-07	-4.1731e-07	-3.227e-07	-3.1866e-07	-2.323e-07	-3.1229e-07	-2.6309e-07	-3.2538e-07	-3.6586e-07	-2.735e-07
0.23754	-5.7127e-07	-5.9202e-07	-4.5363e-07	-7.3047e-07	-1.8042e-06	-3.1647e-06	-2.7484e-06	-1.6926e-06	-1.2086e-06	-1.0811e-06	-8.8203e-07	-8.5257e-07	-7.881e-07	-5.5033e-07	-4.547e-07	-5.0436e-07	-4.8011e-07	-4.1711e-07	-3.1697e-07	-3.0887e-07	-3.7317e-07	-3.1596e-07	-2.9842e-07	-2.0812e-07	-2.8761e-07	-2.4692e-07	-3.2697e-07	-3.5915e-07	-2.7751e-07
0.2632	-5.4541e-07	-5.7797e-07	-4.7179e-07	-6.7561e-07	-1.7081e-06	-3.0207e-06	-2.6335e-06	-1.616e-06	-1.1332e-06	-9.8101e-07	-8.5286e-07	-8.6627e-07	-7.955e-07	-5.6281e-07	-4.7329e-07	-5.0125e-07	-4.8342e-07	-4.3905e-07	-3.5832e-07	-3.3261e-07	-3.6548e-07	-3.2675e-07	-3.113e-07	-2.3126e-07	-2.9399e-07	-2.7351e-07	-3.5199e-07	-3.5974e-07	-3.0969e-07
0.29018	-5.5685e-07	-5.8172e-07	-5.074e-07	-6.459e-07	-1.6699e-06	-2.924e-06	-2.5766e-06	-1.5943e-06	-1.0989e-06	-9.3402e-07	-8.9672e-07	-9.0568e-07	-8.1807e-07	-6.2323e-07	-5.274e-07	-5.3588e-07	-5.285e-07	-4.8527e-07	-4.2926e-07	-3.7888e-07	-4.0235e-07	-3.5281e-07	-3.5945e-07	-2.9431e-07	-3.2564e-07	-3.2707e-07	-3.9175e-07	-3.7295e-07	-3.5156e-07
0.31847	-6.1136e-07	-6.0152e-07	-5.4779e-07	-6.4508e-07	-1.6805e-06	-2.8723e-06	-2.5514e-06	-1.5967e-06	-1.0822e-06	-9.2727e-07	-9.7109e-07	-9.4385e-07	-8.4638e-07	-7.0512e-07	-5.934e-07	-5.927e-07	-5.9318e-07	-5.5086e-07	-5.1578e-07	-4.4403e-07	-4.6763e-07	-3.901e-07	-4.2626e-07	-3.8289e-07	-3.7447e-07	-3.8935e-07	-4.3134e-07	-4.0273e-07	-3.8913e-07
0.34808	-6.889e-07	-6.395e-07	-5.8845e-07	-6.7121e-07	-1.7285e-06	-2.8552e-06	-2.5358e-06	-1.6006e-06	-1.0686e-06	-9.412e-07	-1.0343e-06	-9.6689e-07	-8.8135e-07	-7.8226e-07	-6.5816e-07	-6.5721e-07	-6.6183e-07	-6.2573e-07	-6.0447e-07	-5.206e-07	-5.3682e-07	-4.4373e-07	-4.9507e-07	-4.8415e-07	-4.4023e-07	-4.56e-07	-4.6597e-07	-4.488e-07	-4.204e-07
0.37901	-7.6048e-07	-6.9243e-07	-6.266e-07	-7.1285e-07	-1.7899e-06	-2.8528e-06	-2.5193e-06	-1.6004e-06	-1.0564e-06	-9.5824e-07	-1.0655e-06	-9.7515e-07	-9.2017e-07	-8.3842e-07	-7.1728e-07	-7.1513e-07	-7.2358e-07	-6.928e-07	-6.7574e-07	-5.914e-07	-5.9294e-07	-5.1284e-07	-5.5263e-07	-5.7802e-07	-5.0932e-07	-5.1867e-07	-4.9606e-07	-5.0263e-07	-4.4588e-07
0.41125	-7.9004e-07	-7.361e-07	-6.4741e-07	-7.4464e-07	-1.8234e-06	-2.8419e-06	-2.5003e-06	-1.5996e-06	-1.0469e-06	-9.6373e-07	-1.0608e-06	-9.7107e-07	-9.5267e-07	-8.645e-07	-7.6288e-07	-7.5107e-07	-7.6586e-07	-7.3303e-07	-7.0817e-07	-6.355e-07	-6.2542e-07	-5.7888e-07	-5.8652e-07	-6.391e-07	-5.5695e-07	-5.633e-07	-5.2238e-07	-5.4714e-07	-4.5861e-07
0.44481	-7.5904e-07	-7.4128e-07	-6.3138e-07	-7.3763e-07	-1.7887e-06	-2.7941e-06	-2.4705e-06	-1.5958e-06	-1.0333e-06	-9.4487e-07	-1.0238e-06	-9.4892e-07	-9.6274e-07	-8.5818e-07	-7.8114e-07	-7.5168e-07	-7.7585e-07	-7.352e-07	-6.9058e-07	-6.3593e-07	-6.2827e-07	-6.1391e-07	-5.8476e-07	-6.4699e-07	-5.6198e-07	-5.7106e-07	-5.3195e-07	-5.6367e-07	-4.4951e-07
0.47968	-6.8435e-07	-7.0632e-07	-5.8258e-07	-6.9133e-07	-1.6838e-06	-2.6947e-06	-2.4182e-06	-1.5827e-06	-1.0126e-06	-9.0588e-07	-9.677e-07	-9.0992e-07	-9.4484e-07	-8.2826e-07	-7.7013e-07	-7.2045e-07	-7.5298e-07	-7.0482e-07	-6.4012e-07	-5.9987e-07	-6.0311e-07	-6.0612e-07	-5.5187e-07	-6.0866e-07	-5.3134e-07	-5.4302e-07	-5.1854e-07	-5.4991e-07	-4.2449e-07
0.51587	-6.0244e-07	-6.5484e-07	-5.288e-07	-6.2868e-07	-1.5363e-06	-2.5345e-06	-2.326e-06	-1.5471e-06	-9.854e-07	-8.5822e-07	-9.0501e-07	-8.6066e-07	-9.0155e-07	-7.8634e-07	-7.3812e-07	-6.7428e-07	-7.0933e-07	-6.5821e-07	-5.8613e-07	-5.5211e-07	-5.606e-07	-5.6817e-07	-5.0699e-07	-5.4855e-07	-4.899e-07	-4.9794e-07	-4.8859e-07	-5.1629e-07	-3.9847e-07
0.55338	-5.435e-07	-6.1331e-07	-4.9802e-07	-5.7828e-07	-1.3853e-06	-2.3238e-06	-2.187e-06	-1.4803e-06	-9.4985e-07	-8.1294e-07	-8.4345e-07	-8.1266e-07	-8.4306e-07	-7.4156e-07	-6.9598e-07	-6.3222e-07	-6.5989e-07	-6.1057e-07	-5.5032e-07	-5.1901e-07	-5.1566e-07	-5.2316e-07	-4.6972e-07	-4.9137e-07	-4.5721e-07	-4.5557e-07	-4.5788e-07	-4.7658e-07	-3.823e-07
0.5922	-5.1645e-07	-5.9144e-07	-4.9554e-07	-5.5588e-07	-1.2642e-06	-2.102e-06	-2.0226e-06	-1.3919e-06	-9.0798e-07	-7.7814e-07	-7.9542e-07	-7.7943e-07	-7.862e-07	-7.0247e-07	-6.5591e-07	-6.0848e-07	-6.2227e-07	-5.7404e-07	-5.381e-07	-5.1227e-07	-4.8309e-07	-4.9248e-07	-4.5252e-07	-4.5222e-07	-4.4233e-07	-4.2838e-07	-4.3831e-07	-4.4308e-07	-3.7574e-07
0.63234	-5.0908e-07	-5.8098e-07	-5.0289e-07	-5.5352e-07	-1.1835e-06	-1.9082e-06	-1.8634e-06	-1.2996e-06	-8.6312e-07	-7.5517e-07	-7.6794e-07	-7.6258e-07	-7.4067e-07	-6.7279e-07	-6.2444e-07	-6.0251e-07	-6.0113e-07	-5.5063e-07	-5.3924e-07	-5.2276e-07	-4.6739e-07	-4.8158e-07	-4.5365e-07	-4.3265e-07	-4.395e-07	-4.1652e-07	-4.284e-07	-4.2175e-07	-3.7139e-07
0.67379	-4.9635e-07	-5.637e-07	-4.9265e-07	-5.4411e-07	-1.1223e-06	-1.7449e-06	-1.7165e-06	-1.2103e-06	-8.1469e-07	-7.3453e-07	-7.5349e-07	-7.4488e-07	-6.9781e-07	-6.4431e-07	-5.9873e-07	-5.959e-07	-5.8214e-07	-5.2925e-07	-5.3465e-07	-5.2279e-07	-4.5509e-07	-4.7444e-07	-4.5579e-07	-4.2189e-07	-4.3136e-07	-4.0526e-07	-4.1453e-07	-4.0588e-07	-3.5689e-07
0.71656	-4.6343e-07	-5.2945e-07	-4.5467e-07	-5.1414e-07	-1.0608e-06	-1.6116e-06	-1.5913e-06	-1.1331e-06	-7.7095e-07	-7.175e-07	-7.4762e-07	-7.1898e-07	-6.5593e-07	-6.1652e-07	-5.805e-07	-5.7967e-07	-5.572e-07	-5.0832e-07	-5.1934e-07	-5.0137e-07	-4.4067e-07	-4.6153e-07	-4.4978e-07	-4.1533e-07	-4.14e-07	-3.9095e-07	-3.9397e-07	-3.9228e-07	-3.3403e-07
0.76065	-4.2025e-07	-4.8661e-07	-4.0424e-07	-4.7618e-07	-9.9773e-07	-1.5179e-06	-1.5026e-06	-1.0794e-06	-7.4412e-07	-7.1314e-07	-7.5174e-07	-6.9658e-07	-6.2816e-07	-5.9913e-07	-5.765e-07	-5.6386e-07	-5.3588e-07	-4.98e-07	-5.0546e-07	-4.7451e-07	-4.3614e-07	-4.5104e-07	-4.4293e-07	-4.1691e-07	-4.0039e-07	-3.8406e-07	-3.7677e-07	-3.8561e-07	-3.1651e-07
0.80605	-3.7782e-07	-4.4338e-07	-3.5758e-07	-4.3188e-07	-9.1744e-07	-1.4245e-06	-1.4148e-06	-1.0262e-06	-7.1756e-07	-7.0194e-07	-7.4182e-07	-6.6921e-07	-6.0575e-07	-5.8236e-07	-5.6919e-07	-5.4161e-07	-5.0965e-07	-4.8547e-07	-4.8731e-07	-4.4704e-07	-4.3461e-07	-4.3894e-07	-4.2809e-07	-4.151e-07	-3.8716e-07	-3.7648e-07	-3.5773e-07	-3.7582e-07	-3.0329e-07
0.85277	-3.4438e-07	-4.0347e-07	-3.2234e-07	-3.8085e-07	-8.1317e-07	-1.2925e-06	-1.2894e-06	-9.4802e-07	-6.7154e-07	-6.6324e-07	-6.9779e-07	-6.2686e-07	-5.7497e-07	-5.5273e-07	-5.4078e-07	-5.0452e-07	-4.6961e-07	-4.5693e-07	-4.5469e-07	-4.1763e-07	-4.2287e-07	-4.1708e-07	-3.9862e-07	-3.9615e-07	-3.6466e-07	-3.5697e-07	-3.2934e-07	-3.536e-07	-2.8701e-07
0.9008	-3.2896e-07	-3.749e-07	-3.0444e-07	-3.4208e-07	-7.1515e-07	-1.1488e-06	-1.1487e-06	-8.6102e-07	-6.1914e-07	-6.1344e-07	-6.4003e-07	-5.8665e-07	-5.4838e-07	-5.2006e-07	-5.0561e-07	-4.702e-07	-4.3546e-07	-4.2887e-07	-4.2236e-07	-3.9848e-07	-4.1005e-07	-3.9679e-07	-3.7207e-07	-3.6999e-07	-3.4525e-07	-3.3837e-07	-3.0549e-07	-3.3189e-07	-2.7502e-07
0.95015	-3.0958e-07	-3.418e-07	-2.8479e-07	-2.9962e-07	-6.1736e-07	-9.8726e-07	-9.8935e-07	-7.6103e-07	-5.5457e-07	-5.4667e-07	-5.658e-07	-5.3406e-07	-5.0706e-07	-4.7269e-07	-4.5649e-07	-4.2619e-07	-3.96e-07	-3.9236e-07	-3.8086e-07	-3.7145e-07	-3.807e-07	-3.6275e-07	-3.3797e-07	-3.2731e-07	-3.1295e-07	-3.0734e-07	-2.7582e-07	-2.996e-07	-2.5243e-07
1.0008	-2.783e-07	-3.0169e-07	-2.5594e-07	-2.5538e-07	-5.2939e-07	-8.3918e-07	-8.4169e-07	-6.6598e-07	-4.9139e-07	-4.7732e-07	-4.9053e-07	-4.7487e-07	-4.5509e-07	-4.1901e-07	-4.0346e-07	-3.7921e-07	-3.5729e-07	-3.5459e-07	-3.3884e-07	-3.3786e-07	-3.416e-07	-3.2126e-07	-3.025e-07	-2.7929e-07	-2.7412e-07	-2.697e-07	-2.4452e-07	-2.6186e-07	-2.2143e-07
1.0528	-2.43e-07	-2.6383e-07	-2.2332e-07	-2.1944e-07	-4.6322e-07	-7.3325e-07	-7.3251e-07	-5.9249e-07	-4.431e-07	-4.206e-07	-4.2864e-07	-4.2097e-07	-4.0459e-07	-3.722e-07	-3.5912e-07	-3.4046e-07	-3.289e-07	-3.257e-07	-3.0835e-07	-3.0887e-07	-3.0806e-07	-2.8734e-07	-2.7582e-07	-2.4234e-07	-2.4312e-07	-2.3775e-07	-2.2039e-07	-2.3013e-07	-1.937e-07
1.1061	-2.0485e-07	-2.2617e-07	-1.8846e-07	-1.837e-07	-4.029e-07	-6.4494e-07	-6.393e-07	-5.2465e-07	-3.9763e-07	-3.6698e-07	-3.6933e-07	-3.6449e-07	-3.4935e-07	-3.2554e-07	-3.1425e-07	-2.9939e-07	-2.9719e-07	-2.9293e-07	-2.7767e-07	-2.7624e-07	-2.7241e-07	-2.5449e-07	-2.4809e-07	-2.1163e-07	-2.135e-07	-2.0487e-07	-1.958e-07	-1.9906e-07	-1.6631e-07
1.1607	-1.8005e-07	-1.9995e-07	-1.6682e-07	-1.6316e-07	-3.6134e-07	-5.8652e-07	-5.7347e-07	-4.7227e-07	-3.653e-07	-3.3001e-07	-3.2683e-07	-3.2304e-07	-3.0836e-07	-2.9282e-07	-2.8266e-07	-2.7179e-07	-2.7501e-07	-2.6986e-07	-2.5798e-07	-2.5318e-07	-2.4705e-07	-2.3501e-07	-2.3103e-07	-1.9822e-07	-1.9801e-07	-1.8653e-07	-1.8267e-07	-1.8137e-07	-1.5274e-07
1.2166	-1.5692e-07	-1.728e-07	-1.4997e-07	-1.4221e-07	-3.1892e-07	-5.2611e-07	-5.0705e-07	-4.1681e-07	-3.3014e-07	-2.9384e-07	-2.8576e-07	-2.8275e-07	-2.6964e-07	-2.605e-07	-2.5059e-07	-2.431e-07	-2.4592e-07	-2.4233e-07	-2.3364e-07	-2.244e-07	-2.1723e-07	-2.1206e-07	-2.1012e-07	-1.8558e-07	-1.796e-07	-1.687e-07	-1.674e-07	-1.6348e-07	-1.4009e-07
1.2739	-1.4016e-07	-1.5064e-07	-1.4078e-07	-1.2918e-07	-2.8648e-07	-4.7819e-07	-4.5454e-07	-3.7089e-07	-3.0219e-07	-2.6818e-07	-2.5638e-07	-2.5438e-07	-2.4474e-07	-2.3804e-07	-2.2814e-07	-2.2454e-07	-2.2246e-07	-2.2289e-07	-2.1596e-07	-2.0069e-07	-1.9448e-07	-1.9458e-07	-1.9527e-07	-1.8031e-07	-1.6743e-07	-1.5976e-07	-1.5735e-07	-1.5297e-07	-1.3286e-07
1.3325	-1.2233e-07	-1.2925e-07	-1.3095e-07	-1.1727e-07	-2.5651e-07	-4.3249e-07	-4.0653e-07	-3.2853e-07	-2.7504e-07	-2.456e-07	-2.3142e-07	-2.3052e-07	-2.2479e-07	-2.1815e-07	-2.08e-07	-2.0775e-07	-1.9996e-07	-2.053e-07	-1.9971e-07	-1.7836e-07	-1.7553e-07	-1.7849e-07	-1.8172e-07	-1.7435e-07	-1.5688e-07	-1.5226e-07	-1.4641e-07	-1.4366e-07	-1.2412e-07
1.3923	-1.1008e-07	-1.1597e-07	-1.2511e-07	-1.1368e-07	-2.3762e-07	-4.0081e-07	-3.7264e-07	-2.9789e-07	-2.559e-07	-2.3274e-07	-2.1802e-07	-2.1807e-07	-2.1499e-07	-2.0749e-07	-1.9718e-07	-1.9951e-07	-1.8821e-07	-1.9532e-07	-1.9202e-07	-1.6639e-07	-1.6803e-07	-1.723e-07	-1.7629e-07	-1.7217e-07	-1.5578e-07	-1.5214e-07	-1.4142e-07	-1.4098e-07	-1.1903e-07
1.4535	-9.9572e-08	-1.0677e-07	-1.1858e-07	-1.1104e-07	-2.2288e-07	-3.7518e-07	-3.4446e-07	-2.7259e-07	-2.4035e-07	-2.2276e-07	-2.0985e-07	-2.1e-07	-2.0754e-07	-2.0093e-07	-1.9032e-07	-1.9342e-07	-1.8101e-07	-1.8535e-07	-1.8572e-07	-1.5906e-07	-1.6382e-07	-1.6834e-07	-1.7122e-07	-1.6694e-07	-1.5649e-07	-1.5224e-07	-1.3797e-07	-1.3863e-07	-1.1378e-07
1.516	-8.99e-08	-9.8786e-08	-1.09e-07	-1.0515e-07	-2.0905e-07	-3.5427e-07	-3.2098e-07	-2.5202e-07	-2.2843e-07	-2.1345e-07	-2.0381e-07	-2.0336e-07	-2.0016e-07	-1.9659e-07	-1.8595e-07	-1.8777e-07	-1.7553e-07	-1.7409e-07	-1.7766e-07	-1.5342e-07	-1.5889e-07	-1.6152e-07	-1.6279e-07	-1.5753e-07	-1.5419e-07	-1.4883e-07	-1.3441e-07	-1.3434e-07	-1.0805e-07
1.5799	-7.7558e-08	-8.6892e-08	-9.2827e-08	-9.2409e-08	-1.907e-07	-3.3186e-07	-2.9807e-07	-2.3238e-07	-2.1608e-07	-2.0094e-07	-1.9418e-07	-1.9298e-07	-1.8824e-07	-1.8858e-07	-1.7902e-07	-1.7746e-07	-1.6633e-07	-1.5958e-07	-1.6389e-07	-1.439e-07	-1.4808e-07	-1.4686e-07	-1.4769e-07	-1.4302e-07	-1.4444e-07	-1.3767e-07	-1.2656e-07	-1.2504e-07	-9.9457e-08
1.645	-6.6405e-08	-7.4827e-08	-7.6378e-08	-8.0258e-08	-1.7194e-07	-3.1152e-07	-2.7984e-07	-2.1592e-07	-2.0439e-07	-1.8858e-07	-1.8287e-07	-1.8145e-07	-1.7467e-07	-1.7825e-07	-1.7105e-07	-1.6563e-07	-1.5665e-07	-1.4755e-07	-1.501e-07	-1.3396e-07	-1.354e-07	-1.312e-07	-1.3314e-07	-1.3089e-07	-1.3354e-07	-1.2505e-07	-1.1761e-07	-1.1586e-07	-9.1912e-08
1.7115	-5.7009e-08	-6.45e-08	-6.3524e-08	-7.3083e-08	-1.5375e-07	-2.8978e-07	-2.6289e-07	-1.9904e-07	-1.8959e-07	-1.7521e-07	-1.6876e-07	-1.6759e-07	-1.5886e-07	-1.6385e-07	-1.6026e-07	-1.5092e-07	-1.4538e-07	-1.3744e-07	-1.3697e-07	-1.234e-07	-1.2127e-07	-1.1799e-07	-1.2094e-07	-1.219e-07	-1.2331e-07	-1.137e-07	-1.0803e-07	-1.0799e-07	-8.5776e-08
1.7792	-5.9012e-08	-6.7195e-08	-6.5307e-08	-8.0855e-08	-1.4658e-07	-2.7545e-07	-2.5434e-07	-1.8888e-07	-1.7943e-07	-1.6913e-07	-1.6172e-07	-1.6086e-07	-1.5154e-07	-1.5591e-07	-1.5603e-07	-1.4396e-07	-1.4216e-07	-1.3749e-07	-1.3404e-07	-1.2238e-07	-1.1678e-07	-1.1769e-07	-1.2006e-07	-1.2362e-07	-1.2213e-07	-1.1371e-07	-1.0657e-07	-1.0907e-07	-8.8577e-08
1.8483	-6.0669e-08	-7.0961e-08	-6.938e-08	-8.6831e-08	-1.3838e-07	-2.5377e-07	-2.3857e-07	-1.7456e-07	-1.6412e-07	-1.5812e-07	-1.5088e-07	-1.5023e-07	-1.4235e-07	-1.4478e-07	-1.4673e-07	-1.3359e-07	-1.3465e-07	-1.336e-07	-1.2755e-07	-1.188e-07	-1.1159e-07	-1.164e-07	-1.1751e-07	-1.2156e-07	-1.1677e-07	-1.12e-07	-1.027e-07	-1.065e-07	-8.84e-08
1.9187	-7.3021e-08	-8.5465e-08	-8.4954e-08	-9.9026e-08	-1.4255e-07	-2.458e-07	-2.3455e-07	-1.7357e-07	-1.6104e-07	-1.569e-07	-1.5185e-07	-1.5127e-07	-1.4652e-07	-1.4707e-07	-1.4735e-07	-1.3733e-07	-1.3891e-07	-1.3941e-07	-1.3222e-07	-1.2764e-07	-1.2064e-07	-1.2667e-07	-1.2646e-07	-1.2867e-07	-1.2017e-07	-1.2028e-07	-1.0846e-07	-1.1137e-07	-9.5678e-08
1.9905	-5.9401e-08	-7.2525e-08	-7.4225e-08	-7.6656e-08	-1.2087e-07	-2.1027e-07	-2.0217e-07	-1.509e-07	-1.3623e-07	-1.3026e-07	-1.2851e-07	-1.2732e-07	-1.2614e-07	-1.2572e-07	-1.2089e-07	-1.1566e-07	-1.1608e-07	-1.1634e-07	-1.0956e-07	-1.0983e-07	-1.0528e-07	-1.0922e-07	-1.0978e-07	-1.0804e-07	-9.7701e-08	-1.0167e-07	-9.0561e-08	-9.1455e-08	-7.7705e-08
2.0635	-7.68e-08	-8.8698e-08	-9.1364e-08	-8.456e-08	-1.3235e-07	-2.1857e-07	-2.1083e-07	-1.6337e-07	-1.4642e-07	-1.3882e-07	-1.4e-07	-1.3792e-07	-1.3997e-07	-1.3907e-07	-1.295e-07	-1.3193e-07	-1.2948e-07	-1.269e-07	-1.2307e-07	-1.2639e-07	-1.2303e-07	-1.2444e-07	-1.2425e-07	-1.1951e-07	-1.0794e-07	-1.137e-07	-1.0208e-07	-1.0161e-07	-8.7512e-08
2.1378	-4.1671e-08	-4.9687e-08	-5.144e-08	-3.5075e-08	-8.2811e-08	-1.506e-07	-1.4566e-07	-1.1189e-07	-9.6621e-08	-8.834e-08	-8.9909e-08	-8.7244e-08	-9.0517e-08	-8.879e-08	-7.8177e-08	-8.1466e-08	-7.8241e-08	-7.5315e-08	-7.3564e-08	-7.8036e-08	-7.7513e-08	-7.5982e-08	-7.6947e-08	-7.0188e-08	-6.14e-08	-6.6188e-08	-6.0582e-08	-6.0703e-08	-4.6842e-08
2.2135	-1.3351e-07	-1.373e-07	-1.3505e-07	-1.2636e-07	-1.6333e-07	-2.3504e-07	-2.2746e-07	-1.8427e-07	-1.7075e-07	-1.6794e-07	-1.6868e-07	-1.6753e-07	-1.7114e-07	-1.6838e-07	-1.6243e-07	-1.7164e-07	-1.6597e-07	-1.6032e-07	-1.6216e-07	-1.6459e-07	-1.6147e-07	-1.6056e-07	-1.5641e-07	-1.5169e-07	-1.4282e-07	-1.4572e-07	-1.3611e-07	-1.3688e-07	-1.2239e-07
2.2905	-4.049e-08	-3.9941e-08	-3.5613e-08	-2.1177e-08	-4.5037e-08	-7.4041e-08	-7.2134e-08	-5.4874e-08	-4.9007e-08	-4.7213e-08	-4.5515e-08	-4.5808e-08	-4.7666e-08	-4.4851e-08	-4.3708e-08	-4.4946e-08	-4.242e-08	-4.1838e-08	-4.2205e-08	-4.3935e-08	-4.3646e-08	-4.2373e-08	-4.1761e-08	-3.7517e-08	-3.4987e-08	-3.4606e-08	-3.6383e-08	-3.8348e-08	-2.8509e-08
2.3688	-3.3798e-07	-3.3834e-07	-3.3183e-07	-3.5093e-07	-3.5543e-07	-4.3827e-07	-4.2342e-07	-3.5676e-07	-3.4778e-07	-3.5652e-07	-3.5638e-07	-3.5915e-07	-3.6156e-07	-3.6016e-07	-3.6418e-07	-3.8589e-07	-3.7672e-07	-3.6705e-07	-3.7318e-07	-3.7074e-07	-3.5943e-07	-3.6377e-07	-3.4878e-07	-3.5146e-07	-3.4046e-07	-3.4056e-07	-3.1534e-07	-3.1449e-07	-3.0381e-07

## Sheet: EDFig2c
Energy (ev)\Delay (fs)	-16	-13	-10	-7	-4	-1	2	5	8	11	14	17	20	23	26	29	32	35	38	41	44	47	50	53	56	59	62	65	68
0.023688	2.5155e-06	2.1977e-06	3.3143e-06	2.3237e-06	4.1047e-06	5.3041e-06	3.6438e-06	3.8323e-06	3.2537e-06	2.4357e-06	2.6924e-06	2.7316e-06	3.2668e-06	2.8044e-06	2.278e-06	2.7646e-06	3.3015e-06	3.258e-06	2.3733e-06	1.9753e-06	1.5566e-06	2.7183e-06	1.9338e-06	2.5859e-06	2.3348e-06	2.7752e-06	1.9905e-06	2.0763e-06	1.6944e-06
0.032242	5.4932e-07	1.8154e-07	7.7299e-07	1.1875e-07	1.3386e-06	2.0519e-06	4.379e-07	2.5447e-07	-7.0952e-07	-1.1399e-06	-1.2911e-06	-1.2856e-06	-6.2935e-07	-9.6493e-07	-1.2384e-06	-9.2564e-07	-1.4175e-07	-4.9546e-07	-8.987e-07	-6.3443e-07	-1.3453e-06	-4.7584e-07	-6.2583e-07	-5.1565e-07	-1.8805e-07	-5.7076e-08	-3.6435e-07	-3.1633e-07	-1.4927e-07
0.042112	-5.795e-08	-2.8913e-07	-5.9137e-08	-3.7883e-07	6.0799e-07	1.1539e-06	-1.3428e-07	-5.2983e-07	-1.5644e-06	-1.8448e-06	-2.1585e-06	-2.2246e-06	-1.658e-06	-1.8907e-06	-1.9882e-06	-1.8744e-06	-1.0882e-06	-1.4393e-06	-1.7223e-06	-1.2772e-06	-1.8817e-06	-1.3007e-06	-1.2272e-06	-1.3852e-06	-7.7327e-07	-8.2958e-07	-1.0187e-06	-8.538e-07	-5.9217e-07
0.053298	-1.3022e-07	-1.8104e-07	-1.9749e-07	-2.8411e-07	6.0817e-07	1.1931e-06	2.7435e-07	-2.7126e-07	-1.2392e-06	-1.5045e-06	-1.8543e-06	-1.9146e-06	-1.5605e-06	-1.7006e-06	-1.6821e-06	-1.7625e-06	-1.0968e-06	-1.3174e-06	-1.5885e-06	-1.2347e-06	-1.5137e-06	-1.1754e-06	-1.1765e-06	-1.3416e-06	-6.598e-07	-7.7918e-07	-1.0101e-06	-7.4846e-07	-5.24e-07
0.0658	-8.3123e-08	1.2501e-08	-1.2784e-07	-1.0491e-07	6.5553e-07	1.3348e-06	7.3818e-07	1.1278e-07	-7.6147e-07	-1.0729e-06	-1.377e-06	-1.3557e-06	-1.2507e-06	-1.2918e-06	-1.1917e-06	-1.3866e-06	-9.1404e-07	-1.0184e-06	-1.2516e-06	-1.0633e-06	-1.0489e-06	-8.3534e-07	-1.006e-06	-1.0402e-06	-4.7557e-07	-5.5931e-07	-8.5119e-07	-5.708e-07	-3.8841e-07
0.079618	2.6928e-08	2.0574e-07	6.0792e-08	9.5182e-08	7.3061e-07	1.4747e-06	1.0837e-06	4.4226e-07	-3.4637e-07	-7.3616e-07	-9.0453e-07	-8.2318e-07	-9.036e-07	-8.6994e-07	-7.3963e-07	-9.2605e-07	-6.4713e-07	-7.1878e-07	-8.7051e-07	-7.9292e-07	-6.7836e-07	-4.6644e-07	-7.6827e-07	-6.572e-07	-3.1548e-07	-3.2138e-07	-6.2304e-07	-3.9495e-07	-2.5735e-07
0.094752	6.518e-08	2.2708e-07	1.3265e-07	1.2298e-07	6.5772e-07	1.4224e-06	1.119e-06	4.8516e-07	-2.2494e-07	-6.92e-07	-6.7324e-07	-6.4245e-07	-7.7545e-07	-7.1792e-07	-5.9215e-07	-6.796e-07	-5.5699e-07	-6.4056e-07	-6.9561e-07	-6.4652e-07	-5.8157e-07	-3.2832e-07	-6.798e-07	-4.5967e-07	-3.4363e-07	-2.6525e-07	-4.9941e-07	-3.6821e-07	-2.4554e-07
0.1112	6.9848e-08	1.4841e-07	9.0811e-08	4.8614e-08	5.4362e-07	1.3003e-06	9.9142e-07	3.6292e-07	-2.6872e-07	-7.8151e-07	-5.7502e-07	-7.078e-07	-7.7043e-07	-7.3932e-07	-6.2645e-07	-6.1143e-07	-5.8895e-07	-6.9005e-07	-6.5314e-07	-6.0278e-07	-6.1139e-07	-3.367e-07	-7.0503e-07	-4.253e-07	-4.4675e-07	-3.251e-07	-4.4876e-07	-4.2327e-07	-2.7752e-07
0.12897	7.1293e-08	5.5515e-08	-1.2482e-08	-3.4915e-08	4.5666e-07	1.1768e-06	8.2613e-07	2.0371e-07	-3.5495e-07	-8.6416e-07	-5.3294e-07	-8.6915e-07	-8.048e-07	-8.2504e-07	-7.1381e-07	-6.5276e-07	-6.6756e-07	-7.7838e-07	-6.6818e-07	-6.2139e-07	-6.4336e-07	-3.8961e-07	-7.5775e-07	-4.8997e-07	-5.3017e-07	-4.2427e-07	-4.5439e-07	-4.9596e-07	-3.0317e-07
0.14805	9.5062e-08	9.8398e-09	-1.0064e-07	-6.2409e-08	4.4432e-07	1.0764e-06	6.9363e-07	9.1742e-08	-4.0124e-07	-8.6163e-07	-5.1182e-07	-9.9251e-07	-8.1965e-07	-8.7634e-07	-7.7292e-07	-7.309e-07	-7.291e-07	-8.3482e-07	-6.7099e-07	-6.3173e-07	-6.1885e-07	-4.1951e-07	-7.5039e-07	-5.8265e-07	-5.4581e-07	-5.1047e-07	-4.9187e-07	-5.2973e-07	-3.0474e-07
0.16845	1.2152e-07	5.9004e-09	-1.2977e-07	-4.9543e-08	4.9549e-07	1.0007e-06	6.0969e-07	3.4691e-08	-3.8892e-07	-7.745e-07	-5.1222e-07	-1.0128e-06	-8.0265e-07	-8.54e-07	-7.9555e-07	-7.9566e-07	-7.4866e-07	-8.191e-07	-6.3378e-07	-5.9611e-07	-5.5315e-07	-4.1976e-07	-6.6851e-07	-6.5411e-07	-4.9775e-07	-5.5955e-07	-5.2675e-07	-5.0937e-07	-2.8391e-07
0.19016	1.3503e-07	2.1615e-08	-9.9895e-08	-2.8424e-08	5.7154e-07	9.6699e-07	5.7895e-07	1.298e-08	-3.363e-07	-6.4804e-07	-5.3282e-07	-9.3372e-07	-7.6052e-07	-7.5916e-07	-7.7656e-07	-8.0914e-07	-7.2093e-07	-7.2885e-07	-5.6214e-07	-5.1978e-07	-4.8628e-07	-3.9805e-07	-5.5628e-07	-6.6871e-07	-4.1419e-07	-5.6007e-07	-5.1596e-07	-4.4674e-07	-2.3785e-07
0.21319	1.4741e-07	5.3495e-08	-2.7009e-08	-8.3377e-09	6.4042e-07	9.8948e-07	6.0369e-07	2.3057e-08	-2.6616e-07	-5.2582e-07	-5.4288e-07	-7.8322e-07	-6.9135e-07	-6.1482e-07	-7.0464e-07	-7.4841e-07	-6.3972e-07	-5.8398e-07	-4.7711e-07	-4.3428e-07	-4.3737e-07	-3.5216e-07	-4.5432e-07	-6.0668e-07	-3.2061e-07	-5.1019e-07	-4.3966e-07	-3.6692e-07	-1.709e-07
0.23754	1.72e-07	9.1981e-08	5.373e-08	9.1766e-09	6.7724e-07	1.0392e-06	6.5758e-07	5.3958e-08	-2.0545e-07	-4.3962e-07	-5.2413e-07	-6.1725e-07	-6.0816e-07	-4.7748e-07	-5.8842e-07	-6.408e-07	-5.2869e-07	-4.4514e-07	-4.1664e-07	-3.7895e-07	-4.1234e-07	-2.9974e-07	-3.9113e-07	-4.9554e-07	-2.4976e-07	-4.3184e-07	-3.3183e-07	-2.975e-07	-1.0146e-07
0.2632	1.916e-07	1.0545e-07	9.6551e-08	1.0191e-08	6.6998e-07	1.0661e-06	6.9914e-07	8.7419e-08	-1.7523e-07	-3.9738e-07	-4.783e-07	-4.8377e-07	-5.3724e-07	-4.0105e-07	-4.6695e-07	-5.4604e-07	-4.3176e-07	-3.6831e-07	-4.0143e-07	-3.7946e-07	-4.0782e-07	-2.7752e-07	-3.7484e-07	-3.8832e-07	-2.3572e-07	-3.6593e-07	-2.5305e-07	-2.5903e-07	-6.0247e-08
0.29018	1.761e-07	6.5533e-08	7.0675e-08	-2.5166e-08	6.2116e-07	1.0367e-06	6.9406e-07	1.0157e-07	-1.849e-07	-3.8658e-07	-4.2574e-07	-4.0559e-07	-4.9654e-07	-3.9617e-07	-3.8018e-07	-5.0907e-07	-3.8427e-07	-3.7008e-07	-4.2054e-07	-4.2895e-07	-4.2116e-07	-3.0948e-07	-3.9986e-07	-3.2556e-07	-2.8486e-07	-3.4053e-07	-2.3637e-07	-2.5527e-07	-6.2694e-08
0.31847	1.29e-07	-1.8782e-09	-7.2592e-09	-7.9902e-08	5.6154e-07	9.736e-07	6.5087e-07	9.9104e-08	-2.1199e-07	-3.7922e-07	-3.6895e-07	-3.6094e-07	-4.6553e-07	-4.1502e-07	-3.2812e-07	-5.0983e-07	-3.712e-07	-4.0757e-07	-4.3227e-07	-4.7699e-07	-4.2944e-07	-3.6858e-07	-4.2926e-07	-2.9792e-07	-3.5178e-07	-3.3549e-07	-2.5906e-07	-2.6156e-07	-9.1981e-08
0.34808	7.5683e-08	-5.0718e-08	-9.9059e-08	-1.2583e-07	5.2508e-07	9.1967e-07	6.0689e-07	9.2165e-08	-2.2909e-07	-3.5683e-07	-3.0933e-07	-3.2205e-07	-4.1687e-07	-4.1216e-07	-2.9385e-07	-5.0035e-07	-3.5903e-07	-4.2655e-07	-4.0927e-07	-4.792e-07	-4.1899e-07	-4.0725e-07	-4.2845e-07	-2.7903e-07	-3.7985e-07	-3.1558e-07	-2.7766e-07	-2.5631e-07	-1.2415e-07
0.37901	4.1047e-08	-5.8383e-08	-1.6676e-07	-1.443e-07	5.2648e-07	9.0231e-07	5.9564e-07	9.5657e-08	-2.2068e-07	-3.1449e-07	-2.4625e-07	-2.7433e-07	-3.4393e-07	-3.737e-07	-2.6163e-07	-4.4949e-07	-3.2663e-07	-3.9826e-07	-3.5335e-07	-4.2887e-07	-3.848e-07	-3.9449e-07	-3.854e-07	-2.526e-07	-3.4947e-07	-2.6619e-07	-2.6741e-07	-2.3311e-07	-1.4287e-07
0.41125	2.8538e-08	-3.4825e-08	-1.8592e-07	-1.2974e-07	5.5213e-07	9.1833e-07	6.2474e-07	1.1563e-07	-1.9089e-07	-2.5782e-07	-1.8267e-07	-2.1908e-07	-2.6208e-07	-3.1634e-07	-2.3046e-07	-3.6512e-07	-2.8026e-07	-3.2903e-07	-2.8426e-07	-3.4814e-07	-3.285e-07	-3.3466e-07	-3.1396e-07	-2.164e-07	-2.8309e-07	-2.0082e-07	-2.2756e-07	-1.9444e-07	-1.4442e-07
0.44481	3.8143e-08	5.7784e-09	-1.4903e-07	-8.4394e-08	5.7666e-07	9.44e-07	6.7277e-07	1.487e-07	-1.4806e-07	-1.951e-07	-1.2133e-07	-1.637e-07	-1.8703e-07	-2.5062e-07	-2.0005e-07	-2.7076e-07	-2.3041e-07	-2.4091e-07	-2.2005e-07	-2.6213e-07	-2.5081e-07	-2.4946e-07	-2.3547e-07	-1.6986e-07	-2.1083e-07	-1.4134e-07	-1.692e-07	-1.4234e-07	-1.2621e-07
0.47968	6.4851e-08	5.6801e-08	-7.2205e-08	-1.5149e-08	5.8259e-07	9.5206e-07	7.0943e-07	1.8255e-07	-1.0116e-07	-1.3807e-07	-7.2688e-08	-1.2027e-07	-1.2952e-07	-1.8191e-07	-1.7133e-07	-1.9076e-07	-1.8604e-07	-1.5991e-07	-1.7137e-07	-1.8701e-07	-1.6633e-07	-1.6692e-07	-1.6751e-07	-1.1802e-07	-1.5084e-07	-1.0068e-07	-1.0798e-07	-8.4771e-08	-9.0816e-08
0.51587	9.2866e-08	1.0559e-07	5.0973e-09	5.3967e-08	5.5992e-07	9.1981e-07	7.1269e-07	2.0145e-07	-6.0824e-08	-9.864e-08	-4.9421e-08	-9.9511e-08	-9.7333e-08	-1.2126e-07	-1.4853e-07	-1.3675e-07	-1.5064e-07	-1.0753e-07	-1.4405e-07	-1.3352e-07	-9.8497e-08	-1.0889e-07	-1.2095e-07	-7.6893e-08	-1.0965e-07	-7.9743e-08	-6.3411e-08	-3.9115e-08	-4.9147e-08
0.55338	1.0063e-07	1.3173e-07	4.7107e-08	9.5512e-08	5.0848e-07	8.4068e-07	6.747e-07	1.9697e-07	-4.1186e-08	-8.4487e-08	-6.0316e-08	-1.0395e-07	-9.4205e-08	-8.726e-08	-1.4105e-07	-1.1531e-07	-1.3299e-07	-9.3151e-08	-1.3761e-07	-1.1039e-07	-7.0248e-08	-8.6863e-08	-1.0243e-07	-6.5129e-08	-9.4751e-08	-7.8917e-08	-5.0966e-08	-2.546e-08	-2.3004e-08
0.5922	8.3439e-08	1.2698e-07	4.8959e-08	9.9822e-08	4.3901e-07	7.3316e-07	6.0511e-07	1.7478e-07	-4.4283e-08	-9.0789e-08	-9.2559e-08	-1.2105e-07	-1.1194e-07	-8.6884e-08	-1.5014e-07	-1.1854e-07	-1.3373e-07	-1.0537e-07	-1.4211e-07	-1.1219e-07	-7.8499e-08	-9.2262e-08	-1.04e-07	-8.0052e-08	-9.9172e-08	-8.9707e-08	-6.5765e-08	-4.3512e-08	-2.1803e-08
0.63234	5.8494e-08	1.08e-07	3.4981e-08	8.4543e-08	3.7798e-07	6.3368e-07	5.3185e-07	1.5343e-07	-5.0688e-08	-9.8425e-08	-1.1741e-07	-1.3095e-07	-1.2944e-07	-1.0234e-07	-1.6104e-07	-1.2587e-07	-1.4076e-07	-1.158e-07	-1.4062e-07	-1.1683e-07	-9.8673e-08	-1.015e-07	-1.0442e-07	-9.685e-08	-1.0162e-07	-9.5295e-08	-8.6358e-08	-6.9335e-08	-3.3857e-08
0.67379	4.3099e-08	9.4489e-08	2.4098e-08	6.8543e-08	3.4326e-07	5.6918e-07	4.8124e-07	1.4833e-07	-3.9803e-08	-9.0251e-08	-1.1229e-07	-1.2339e-07	-1.304e-07	-1.092e-07	-1.5553e-07	-1.2039e-07	-1.3813e-07	-1.0511e-07	-1.2287e-07	-1.0722e-07	-1.0804e-07	-9.7966e-08	-9.0655e-08	-9.4155e-08	-8.6032e-08	-8.5216e-08	-9.2859e-08	-8.0078e-08	-4.1501e-08
0.71656	3.4446e-08	8.6063e-08	1.6086e-08	5.8261e-08	3.3055e-07	5.4361e-07	4.6322e-07	1.6138e-07	-7.6248e-09	-6.0851e-08	-7.6014e-08	-1.0271e-07	-1.1134e-07	-9.5907e-08	-1.2852e-07	-1.0217e-07	-1.2239e-07	-7.6892e-08	-9.4577e-08	-8.2418e-08	-1.0035e-07	-8.3426e-08	-6.7574e-08	-7.4494e-08	-5.6952e-08	-6.7301e-08	-8.4078e-08	-7.1801e-08	-3.8313e-08
0.76065	2.0534e-08	6.8971e-08	8.7481e-10	4.6365e-08	3.1641e-07	5.4013e-07	4.6434e-07	1.8039e-07	2.8042e-08	-2.347e-08	-2.927e-08	-7.8875e-08	-8.0752e-08	-7.0626e-08	-9.1498e-08	-8.5373e-08	-1.0356e-07	-5.3432e-08	-7.0958e-08	-5.5855e-08	-8.2175e-08	-6.9567e-08	-5.163e-08	-5.7099e-08	-3.3685e-08	-5.8567e-08	-7.1381e-08	-5.7087e-08	-3.3119e-08
0.80605	3.2863e-09	4.4892e-08	-1.722e-08	2.9219e-08	2.8582e-07	5.3304e-07	4.5891e-07	1.9094e-07	4.9307e-08	5.734e-09	6.1791e-09	-5.6094e-08	-4.8366e-08	-4.4765e-08	-5.7854e-08	-7.6578e-08	-8.9104e-08	-4.6712e-08	-5.9349e-08	-3.789e-08	-6.0746e-08	-5.9833e-08	-4.7701e-08	-5.123e-08	-2.5869e-08	-6.2972e-08	-6.1158e-08	-4.4926e-08	-3.0435e-08
0.85277	3.5338e-09	3.4056e-08	-2.0473e-08	1.7441e-08	2.4637e-07	5.061e-07	4.3219e-07	1.8887e-07	5.3567e-08	1.9977e-08	2.2644e-08	-3.0863e-08	-1.7111e-08	-2.2135e-08	-3.0752e-08	-6.7825e-08	-7.5009e-08	-4.7641e-08	-5.1704e-08	-2.4874e-08	-3.7868e-08	-4.6477e-08	-4.3925e-08	-4.7582e-08	-2.4609e-08	-6.4733e-08	-4.7983e-08	-3.1357e-08	-2.4199e-08
0.9008	3.3039e-08	4.8901e-08	-1.5942e-09	2.3738e-08	2.174e-07	4.6296e-07	3.9101e-07	1.7949e-07	5.0923e-08	2.6543e-08	2.8489e-08	-1.2878e-09	1.2731e-08	-3.833e-09	-7.1028e-09	-4.7715e-08	-5.1479e-08	-3.8875e-08	-3.798e-08	-1.0776e-08	-1.5213e-08	-2.5039e-08	-2.7843e-08	-3.5131e-08	-1.6243e-08	-4.7209e-08	-2.5659e-08	-1.0903e-08	-8.6735e-09
0.95015	8.4285e-08	8.5473e-08	3.5543e-08	4.9129e-08	2.0639e-07	4.1061e-07	3.4607e-07	1.6919e-07	5.1375e-08	3.4203e-08	3.3182e-08	2.6019e-08	3.8587e-08	1.2119e-08	1.5943e-08	-1.4581e-08	-1.5212e-08	-1.1989e-08	-1.2955e-08	9.2096e-09	4.9868e-09	2.0712e-09	1.2978e-09	-1.0999e-08	2.1415e-09	-1.0785e-08	4.9719e-09	1.4896e-08	1.4934e-08
1.0008	1.3088e-07	1.2224e-07	7.3355e-08	8.0316e-08	2.0643e-07	3.6099e-07	3.0692e-07	1.6021e-07	5.61e-08	4.4612e-08	3.9977e-08	4.3182e-08	5.4877e-08	2.4504e-08	3.4328e-08	2.0262e-08	2.417e-08	2.384e-08	1.6798e-08	3.0885e-08	2.0373e-08	2.6311e-08	3.1914e-08	1.546e-08	2.3401e-08	2.8316e-08	3.3922e-08	3.763e-08	3.7338e-08
1.0528	1.5242e-07	1.4145e-07	9.6853e-08	1.0085e-07	2.084e-07	3.2202e-07	2.7653e-07	1.5245e-07	6.1456e-08	5.438e-08	4.7571e-08	4.987e-08	5.9836e-08	3.2952e-08	4.4624e-08	4.4971e-08	5.4825e-08	5.4746e-08	4.2156e-08	4.7338e-08	3.2693e-08	4.3281e-08	5.3849e-08	3.3978e-08	3.9682e-08	5.4051e-08	5.2323e-08	5.1192e-08	5.2345e-08
1.1061	1.5003e-07	1.4307e-07	1.0828e-07	1.0672e-07	2.056e-07	2.9198e-07	2.5014e-07	1.4374e-07	6.5379e-08	6.0616e-08	5.4272e-08	5.1948e-08	5.7945e-08	4.0295e-08	4.9586e-08	5.756e-08	7.2177e-08	7.3795e-08	5.9835e-08	5.7596e-08	4.3823e-08	5.4483e-08	6.5573e-08	4.3863e-08	5.039e-08	6.3817e-08	6.0395e-08	5.7663e-08	6.2013e-08
1.1607	1.2759e-07	1.2446e-07	1.0465e-07	9.7027e-08	1.9438e-07	2.6778e-07	2.2466e-07	1.3072e-07	6.5683e-08	6.0835e-08	5.7005e-08	5.1678e-08	5.185e-08	4.2623e-08	4.9005e-08	5.7593e-08	7.4645e-08	7.7566e-08	6.4868e-08	5.7692e-08	4.7272e-08	5.7195e-08	6.6771e-08	4.3536e-08	5.4015e-08	6.0129e-08	5.7695e-08	5.5715e-08	6.5233e-08
1.2166	9.2711e-08	9.0935e-08	8.928e-08	7.4618e-08	1.7076e-07	2.3972e-07	1.9472e-07	1.1066e-07	6.1566e-08	5.3892e-08	5.1271e-08	4.5274e-08	4.1299e-08	3.7249e-08	4.214e-08	4.6612e-08	6.4106e-08	6.782e-08	5.7558e-08	4.8641e-08	3.6824e-08	4.9289e-08	5.7214e-08	3.5601e-08	4.8209e-08	4.7211e-08	4.4545e-08	4.4266e-08	5.9115e-08
1.2739	5.0268e-08	4.8499e-08	6.2414e-08	4.3905e-08	1.3804e-07	2.0838e-07	1.6304e-07	8.6083e-08	5.2002e-08	4.0395e-08	3.6144e-08	3.0935e-08	2.5502e-08	2.2741e-08	2.8071e-08	2.6939e-08	4.3993e-08	4.8273e-08	4.0765e-08	3.1886e-08	1.385e-08	3.0934e-08	3.7806e-08	2.1924e-08	3.3847e-08	2.8746e-08	2.2687e-08	2.4915e-08	4.0544e-08
1.3325	1.642e-08	1.7696e-08	3.9383e-08	2.096e-08	1.0844e-07	1.7855e-07	1.3485e-07	6.4616e-08	4.1471e-08	2.737e-08	1.9564e-08	1.5859e-08	1.0232e-08	7.9062e-09	1.444e-08	9.8294e-09	2.428e-08	2.8889e-08	2.6913e-08	1.8996e-08	-6.5495e-09	1.388e-08	1.9163e-08	1.2584e-08	2.0953e-08	1.4521e-08	3.2459e-09	8.7575e-09	1.9125e-08
1.3923	8.5533e-10	8.7276e-09	2.9124e-08	1.6199e-08	9.2284e-08	1.5928e-07	1.1674e-07	5.2392e-08	3.4089e-08	2.0939e-08	1.0121e-08	7.8218e-09	1.8062e-09	2.2907e-10	8.2248e-09	3.9623e-09	1.334e-08	1.6916e-08	2.3411e-08	1.6835e-08	-1.1587e-08	7.3154e-09	1.0614e-08	1.3043e-08	1.7922e-08	1.1765e-08	-3.9221e-09	4.0409e-09	5.2228e-09
1.4535	-3.084e-10	1.4503e-08	2.717e-08	2.368e-08	8.584e-08	1.5003e-07	1.0753e-07	4.8025e-08	3.0428e-08	2.0726e-08	9.2613e-09	7.3883e-09	1.9262e-10	1.6128e-09	9.414e-09	8.3372e-09	1.0379e-08	1.182e-08	2.655e-08	2.1616e-08	-3.1472e-09	1.0324e-08	1.2171e-08	1.9995e-08	2.2031e-08	1.7897e-08	6.8684e-10	7.9775e-09	1.5922e-09
1.516	-2.5429e-09	1.438e-08	1.7873e-08	2.4568e-08	7.6571e-08	1.4433e-07	1.023e-07	4.5702e-08	2.6881e-08	2.0238e-08	1.0361e-08	7.6203e-09	-5.8832e-10	5.7893e-09	1.0315e-08	1.1975e-08	6.7973e-09	6.2449e-09	2.405e-08	2.0807e-08	5.4849e-09	1.2506e-08	1.3093e-08	2.2446e-08	2.1724e-08	2.1256e-08	6.5027e-09	1.018e-08	-9.1221e-12
1.5799	-1.382e-08	-5.8653e-10	-4.1671e-09	8.9599e-09	5.8088e-08	1.3473e-07	9.632e-08	4.1243e-08	2.1565e-08	1.5554e-08	8.1645e-09	3.8235e-09	-4.8631e-09	6.7678e-09	5.9507e-09	7.2643e-09	-3.2794e-09	-4.3103e-09	1.0032e-08	8.2494e-09	4.8431e-09	7.3781e-09	6.1e-09	1.4943e-08	1.0622e-08	1.4038e-08	4.7938e-09	4.9964e-09	-6.9894e-09
1.645	-2.6986e-08	-1.9665e-08	-2.6908e-08	-1.3658e-08	3.7961e-08	1.2259e-07	9.0691e-08	3.6153e-08	1.6948e-08	9.3528e-09	4.0203e-09	-1.669e-09	-1.0071e-08	4.4048e-09	-3.6528e-10	-2.1248e-09	-1.5407e-08	-1.5468e-08	-8.3654e-09	-8.5581e-09	-2.4461e-09	-8.0035e-10	-4.2497e-09	3.4722e-09	-4.3731e-09	7.9512e-10	-2.0522e-09	-2.2613e-09	-1.7039e-08
1.7115	-3.0852e-08	-2.7206e-08	-3.5951e-08	-2.8526e-08	2.6056e-08	1.1077e-07	8.6398e-08	3.2551e-08	1.5606e-08	5.7091e-09	1.5441e-09	-4.6014e-09	-1.1961e-08	2.1044e-09	-3.2081e-09	-8.5875e-09	-2.2554e-08	-2.1085e-08	-2.0829e-08	-1.7857e-08	-8.6954e-09	-4.7868e-09	-1.0648e-08	-3.6605e-09	-1.4259e-08	-9.7914e-09	-7.2234e-09	-5.5203e-09	-2.2906e-08
1.7792	-2.4146e-08	-2.0409e-08	-3.1008e-08	-3.0808e-08	2.5491e-08	1.037e-07	8.497e-08	3.1545e-08	1.7153e-08	5.9205e-09	2.5273e-09	-3.2064e-09	-8.7794e-09	2.1151e-09	-2.2115e-09	-8.6369e-09	-2.2044e-08	-1.9088e-08	-2.3525e-08	-1.599e-08	-1.009e-08	-3.2744e-09	-1.1473e-08	-5.0026e-09	-1.6421e-08	-1.3422e-08	-8.0066e-09	-4.7293e-09	-2.1721e-08
1.8483	-1.0673e-08	-4.6196e-09	-1.6617e-08	-2.4423e-08	3.0312e-08	9.7378e-08	8.1898e-08	3.1164e-08	1.8985e-08	7.6634e-09	5.5455e-09	9.8504e-10	-2.7794e-09	4.7408e-09	-4.9151e-10	-3.8632e-09	-1.6432e-08	-1.1707e-08	-1.8036e-08	-6.6075e-09	-6.5379e-09	1.7554e-09	-8.5989e-09	-2.1261e-09	-1.3188e-08	-1.0743e-08	-5.6086e-09	-3.0055e-09	-1.5021e-08
1.9187	2.2232e-09	9.7828e-09	-2.6558e-09	-1.5566e-08	3.7545e-08	9.5914e-08	7.9987e-08	3.2389e-08	1.9838e-08	9.3784e-09	9.8199e-09	6.7227e-09	4.9236e-09	7.8851e-09	-3.6316e-10	3.2311e-09	-8.133e-09	-2.2647e-09	-8.242e-09	3.7626e-09	1.8916e-10	7.1639e-09	-4.0095e-09	2.2551e-09	-7.2291e-09	-4.3016e-09	-2.8667e-09	-2.1804e-09	-7.036e-09
1.9905	1.7002e-08	2.4589e-08	1.3503e-08	-5.6342e-09	4.1762e-08	8.872e-08	7.1744e-08	3.2228e-08	1.9579e-08	9.395e-09	1.2763e-08	1.0687e-08	1.1286e-08	1.0881e-08	2.3692e-10	1.0561e-08	3.5593e-10	6.1916e-09	3.4322e-09	1.3088e-08	9.6605e-09	1.3368e-08	2.7463e-09	9.5984e-09	7.0808e-10	3.3889e-09	3.5673e-10	-2.5536e-10	1.9003e-09
2.0635	2.746e-08	3.1841e-08	1.9488e-08	4.7495e-09	4.9448e-08	9.3099e-08	7.2267e-08	3.5751e-08	1.9438e-08	1.0629e-08	1.6143e-08	1.4178e-08	1.7777e-08	1.1819e-08	3.442e-09	1.8143e-08	9.6301e-09	1.2684e-08	1.3317e-08	1.911e-08	1.7936e-08	1.6671e-08	9.4383e-09	1.5374e-08	9.183e-09	1.0131e-08	3.6187e-09	3.9115e-09	9.9248e-09
2.1378	4.012e-08	4.2917e-08	2.8623e-08	1.4506e-08	4.7046e-08	7.5649e-08	5.7018e-08	3.2153e-08	1.7891e-08	9.9628e-09	1.5701e-08	1.2925e-08	1.763e-08	1.2285e-08	9.733e-09	2.1658e-08	1.4943e-08	1.5184e-08	1.9994e-08	2.3188e-08	2.4181e-08	1.8693e-08	1.4436e-08	2.1396e-08	1.5296e-08	1.3893e-08	8.5138e-09	1.1023e-08	1.8722e-08
2.2135	3.0651e-08	2.9311e-08	1.0219e-08	1.7956e-08	5.3333e-08	9.2396e-08	7.035e-08	3.7575e-08	1.7046e-08	1.4206e-08	1.8126e-08	1.5426e-08	1.9759e-08	8.6967e-09	1.402e-08	2.3384e-08	1.9875e-08	1.6216e-08	2.0305e-08	2.1049e-08	2.2455e-08	1.1947e-08	1.3519e-08	1.6086e-08	1.7163e-08	1.4768e-08	9.9211e-09	1.5089e-08	1.9401e-08
2.2905	2.5492e-08	2.8359e-08	1.4634e-08	1.1413e-08	2.6288e-08	3.9521e-08	2.9965e-08	1.8813e-08	9.6877e-09	6.9774e-09	7.9015e-09	5.7067e-09	6.1811e-09	4.8299e-09	1.2947e-08	1.341e-08	1.2262e-08	9.5769e-09	1.5372e-08	1.5748e-08	1.6607e-08	7.6235e-09	8.8636e-09	1.3344e-08	1.1175e-08	9.3678e-09	9.3953e-09	1.426e-08	1.6797e-08
2.3688	-2.1832e-08	-2.9823e-08	-4.6268e-08	1.8151e-09	5.0778e-08	1.2297e-07	9.6245e-08	4.2097e-08	1.0863e-08	1.7639e-08	1.6362e-08	1.6688e-08	1.8699e-08	-3.2527e-09	6.9654e-09	1.5309e-08	1.7891e-08	1.0604e-08	7.1365e-09	4.4002e-09	2.4074e-09	-8.2744e-09	8.1498e-10	-8.8641e-09	7.0721e-09	7.8743e-09	1.3301e-09	5.2964e-09	4.5834e-10

## Sheet: EDFig2d
Energy (ev)\Delay (fs)	-16	-13	-10	-7	-4	-1	2	5	8	11	14	17	20	23	26	29	32	35	38	41	44	47	50	53	56	59	62	65	68
0.023688	-2.6217e-07	2.0611e-07	-1.1843e-06	-1.5403e-06	2.8772e-06	1.6215e-06	-6.9979e-07	-2.7219e-06	-9.8644e-07	2.2944e-06	2.1235e-06	-8.4996e-07	-5.6205e-07	1.8182e-07	1.5197e-06	1.7338e-07	-2.7348e-07	3.3946e-07	8.9795e-07	-1.5154e-08	5.4032e-07	2.656e-07	-5.0991e-07	6.8318e-07	2.6345e-07	1.4467e-07	1.0903e-06	-2.0869e-07	-1.5228e-07
0.032242	-8.9189e-08	2.3273e-07	-6.4125e-07	-7.9128e-07	1.6491e-06	9.0548e-07	-5.2224e-07	-1.6565e-06	-4.0801e-07	1.3237e-06	1.1709e-06	-6.0671e-07	-3.9309e-07	2.858e-07	8.7218e-07	3.8574e-07	7.4342e-08	3.4847e-07	4.8422e-07	7.6914e-08	3.794e-07	3.3827e-07	-1.777e-07	5.7446e-07	2.5142e-07	2.723e-07	7.4705e-07	7.3896e-08	-5.4106e-08
0.042112	-4.8139e-08	2.2656e-07	-3.1089e-07	-3.8676e-07	9.1329e-07	4.3805e-07	-4.3993e-07	-1.0663e-06	-1.0203e-07	7.2755e-07	6.2601e-07	-4.2852e-07	-2.5143e-07	3.1265e-07	4.7042e-07	3.529e-07	2.0354e-07	4.355e-07	2.2034e-07	1.3839e-07	2.978e-07	3.1424e-07	3.1954e-08	4.7251e-07	2.5166e-07	3.0971e-07	4.9185e-07	2.0607e-07	6.8049e-10
0.053298	-6.7744e-08	1.9271e-07	-1.3935e-07	-1.6796e-07	5.747e-07	2.1144e-07	-3.4706e-07	-7.5708e-07	5.4868e-08	4.8674e-07	4.1162e-07	-2.4708e-07	-1.669e-07	2.7949e-07	2.357e-07	2.6743e-07	2.1085e-07	4.7301e-07	8.1032e-08	1.976e-07	2.5588e-07	2.7491e-07	1.6804e-07	4.3409e-07	2.3716e-07	2.8116e-07	3.4569e-07	2.5984e-07	1.8933e-08
0.0658	-8.2129e-08	1.428e-07	-6.8536e-08	-7.5531e-09	3.7669e-07	1.0771e-07	-2.162e-07	-5.378e-07	1.5411e-07	4.1899e-07	3.2863e-07	-8.1403e-08	-1.1871e-07	2.1323e-07	9.3466e-08	2.2355e-07	1.6374e-07	4.0546e-07	2.1651e-08	2.3819e-07	2.3901e-07	2.2698e-07	2.509e-07	4.0355e-07	1.8926e-07	2.2782e-07	2.648e-07	2.5738e-07	1.9372e-08
0.079618	-7.8116e-08	1.0275e-07	-7.5291e-08	7.4987e-08	2.6185e-07	8.8638e-08	-9.6508e-08	-3.753e-07	1.9608e-07	4.3094e-07	3.1718e-07	1.6068e-08	-8.7172e-08	1.5467e-07	5.762e-08	2.2397e-07	9.9457e-08	2.7289e-07	1.3191e-08	2.3716e-07	2.3901e-07	1.7231e-07	2.749e-07	3.5409e-07	1.248e-07	1.8361e-07	2.222e-07	2.1e-07	7.7853e-09
0.094752	-5.9281e-08	8.2237e-08	-9.4516e-08	9.9679e-08	1.8456e-07	1.0115e-07	-1.3658e-08	-2.2383e-07	2.0887e-07	4.3226e-07	3.112e-07	4.6526e-08	-4.0037e-08	1.3186e-07	1.0161e-07	2.3573e-07	5.5744e-08	1.3454e-07	2.7049e-08	2.0376e-07	2.2509e-07	1.1781e-07	2.524e-07	2.7736e-07	8.4091e-08	1.496e-07	1.8164e-07	1.4725e-07	-2.3886e-09
0.1112	-3.0052e-08	7.2226e-08	-9.0495e-08	9.2546e-08	1.3836e-07	1.2342e-07	3.3521e-08	-8.4823e-08	2.1468e-07	4.0359e-07	2.8897e-07	3.801e-08	2.9725e-08	1.4761e-07	1.7627e-07	2.2581e-07	4.1482e-08	2.9877e-08	4.7223e-08	1.598e-07	1.8485e-07	7.468e-08	1.9888e-07	1.8563e-07	8.4582e-08	1.1141e-07	1.2933e-07	8.9575e-08	-1.5436e-09
0.12897	7.0736e-09	6.4928e-08	-5.7961e-08	6.9411e-08	1.1859e-07	1.542e-07	5.9581e-08	1.946e-08	2.1722e-07	3.6514e-07	2.6124e-07	3.1991e-08	9.9888e-08	1.8148e-07	2.3652e-07	1.832e-07	4.8322e-08	-2.5645e-08	6.7971e-08	1.2758e-07	1.3243e-07	4.9622e-08	1.341e-07	9.9705e-08	1.1256e-07	6.922e-08	7.7997e-08	4.6584e-08	8.9595e-09
0.14805	4.5439e-08	5.9801e-08	-1.4234e-08	4.3417e-08	1.1554e-07	1.8492e-07	7.3947e-08	7.2547e-08	2.1373e-07	3.3405e-07	2.3824e-07	4.5899e-08	1.4545e-07	2.0788e-07	2.4812e-07	1.228e-07	6.2675e-08	-4.1916e-08	8.1407e-08	1.1476e-07	9.522e-08	4.7122e-08	7.5535e-08	3.9477e-08	1.3233e-07	3.85e-08	4.5528e-08	1.2776e-08	2.0135e-08
0.16845	7.3651e-08	5.8297e-08	2.2257e-08	2.4614e-08	1.1961e-07	2.005e-07	7.3964e-08	8.0427e-08	2.0465e-07	3.1154e-07	2.2348e-07	6.9483e-08	1.5323e-07	2.1298e-07	2.0841e-07	6.6891e-08	7.3517e-08	-3.5741e-08	7.8223e-08	1.1405e-07	8.2908e-08	6.1128e-08	3.528e-08	1.3266e-08	1.1913e-07	2.9786e-08	3.845e-08	-6.5923e-09	2.4102e-08
0.19016	8.2782e-08	6.0681e-08	4.1006e-08	2.3514e-08	1.2502e-07	1.893e-07	5.7528e-08	6.061e-08	1.9207e-07	2.8813e-07	2.0901e-07	8.1248e-08	1.3034e-07	1.9376e-07	1.4211e-07	3.193e-08	7.4849e-08	-1.9003e-08	5.652e-08	1.1386e-07	8.1755e-08	7.7338e-08	1.9132e-08	1.5936e-08	7.6981e-08	3.8267e-08	4.8191e-08	-3.9588e-09	2.0407e-08
0.21319	7.4188e-08	6.5834e-08	4.3545e-08	4.0419e-08	1.2779e-07	1.5506e-07	2.9147e-08	2.6701e-08	1.7535e-07	2.5706e-07	1.8421e-07	7.2253e-08	9.1712e-08	1.5408e-07	8.3318e-08	1.6852e-08	6.6438e-08	3.8219e-09	2.8935e-08	1.0289e-07	7.4048e-08	8.2922e-08	2.5018e-08	3.3182e-08	2.6521e-08	5.0979e-08	5.8111e-08	1.7011e-08	1.3897e-08
0.23754	5.8412e-08	6.9023e-08	3.5898e-08	6.3589e-08	1.2637e-07	1.1346e-07	-1.4269e-09	-1.2121e-08	1.5071e-07	2.1902e-07	1.4486e-07	4.9488e-08	5.2352e-08	1.0371e-07	4.8875e-08	1.0883e-08	5.1396e-08	3.1732e-08	1.0065e-08	7.9913e-08	5.2664e-08	7.466e-08	4.0752e-08	5.0762e-08	-7.2971e-09	5.8066e-08	5.9795e-08	4.1724e-08	8.14e-09
0.2632	4.7157e-08	6.6184e-08	2.3656e-08	7.5922e-08	1.2248e-07	8.2146e-08	-2.4945e-08	-4.9475e-08	1.1926e-07	1.7953e-07	9.6858e-08	2.2325e-08	2.1946e-08	5.8126e-08	3.5144e-08	1.1958e-09	3.668e-08	5.5864e-08	8.6319e-09	5.2068e-08	2.6163e-08	5.9129e-08	4.9134e-08	5.8532e-08	-1.0227e-08	5.4931e-08	5.4265e-08	5.5347e-08	2.8363e-09
0.29018	4.2717e-08	5.6786e-08	1.1813e-08	6.7956e-08	1.1915e-07	6.7194e-08	-3.828e-08	-7.7706e-08	8.708e-08	1.4276e-07	5.1703e-08	-3.9111e-09	5.4311e-09	2.9521e-08	2.8548e-08	-1.5682e-08	2.7199e-08	6.3885e-08	2.0642e-08	2.82e-08	7.3335e-09	4.4305e-08	4.093e-08	5.5029e-08	1.3025e-08	4.3188e-08	4.5464e-08	5.2188e-08	-2.5129e-09
0.31847	3.8701e-08	4.4557e-08	-3.1572e-10	4.1248e-08	1.1214e-07	6.0948e-08	-4.5957e-08	-8.9797e-08	6.0712e-08	1.1026e-07	1.8741e-08	-2.6673e-08	1.0854e-09	1.928e-08	2.0023e-08	-3.4691e-08	2.2639e-08	5.1153e-08	3.5049e-08	1.2087e-08	1.6225e-09	3.3547e-08	2.3294e-08	4.4524e-08	4.5581e-08	2.7445e-08	3.4773e-08	3.7649e-08	-5.822e-09
0.34808	3.0617e-08	3.0813e-08	-1.3189e-08	8.4792e-09	9.7367e-08	5.142e-08	-5.5682e-08	-8.3024e-08	4.0734e-08	8.2005e-08	-1.8138e-09	-4.3507e-08	2.6465e-09	1.7209e-08	7.7415e-09	-4.4918e-08	2.0087e-08	2.7214e-08	4.0389e-08	3.4579e-09	7.274e-09	2.8477e-08	1.0191e-08	3.2721e-08	6.737e-08	1.3182e-08	2.313e-08	2.1274e-08	-5.4804e-09
0.37901	1.8555e-08	1.4944e-08	-2.6999e-08	-1.5872e-08	7.4465e-08	3.3512e-08	-6.9718e-08	-6.21e-08	2.2467e-08	5.6587e-08	-1.4375e-08	-5.1754e-08	2.6851e-09	1.2586e-08	-4.7713e-09	-4.1381e-08	1.6471e-08	6.1005e-09	3.1866e-08	-5.7197e-10	1.5929e-08	2.8336e-08	8.7587e-09	2.2017e-08	6.8631e-08	1.2156e-09	1.4222e-08	1.0128e-08	-1.9691e-09
0.41125	7.3333e-09	-2.3708e-09	-3.7335e-08	-2.3374e-08	4.9782e-08	1.0681e-08	-8.2437e-08	-3.7625e-08	2.5194e-09	3.3395e-08	-2.5101e-08	-5.3656e-08	-1.6964e-09	2.6871e-09	-1.3789e-08	-2.949e-08	1.1162e-08	-4.0626e-09	1.3683e-08	-1.2526e-09	1.8231e-08	3.0313e-08	1.3344e-08	1.2973e-08	5.2292e-08	-9.0736e-09	1.1216e-08	5.3868e-09	1.1872e-09
0.44481	1.8021e-09	-1.6045e-08	-4.0769e-08	-1.754e-08	3.0129e-08	-1.0629e-08	-8.562e-08	-2.0303e-08	-1.8446e-08	1.2956e-08	-3.4572e-08	-5.2407e-08	-8.2233e-09	-6.9891e-09	-1.8411e-08	-2.0049e-08	3.9673e-09	-3.9867e-09	-7.0672e-09	1.0918e-09	1.0053e-08	2.8231e-08	1.444e-08	4.584e-09	2.9458e-08	-1.7124e-08	1.2449e-08	3.9351e-09	1.6563e-10
0.47968	2.5187e-09	-2.0653e-08	-3.7123e-08	-7.2137e-09	1.7915e-08	-2.6138e-08	-7.826e-08	-1.4894e-08	-3.6144e-08	-5.4076e-09	-4.1841e-08	-4.9935e-08	-1.2959e-08	-1.0108e-08	-1.9315e-08	-1.9996e-08	-6.7169e-09	-7.2821e-10	-2.3839e-08	5.0139e-09	-4.2304e-09	1.8197e-08	8.0875e-09	-4.0428e-09	1.0425e-08	-2.0462e-08	1.2427e-08	1.7247e-09	-6.1142e-09
0.51587	4.057e-09	-1.6369e-08	-3.3014e-08	-2.2896e-09	1.2053e-08	-3.4338e-08	-6.6465e-08	-1.9948e-08	-4.7341e-08	-2.0751e-08	-4.6339e-08	-4.6468e-08	-1.539e-08	-6.8926e-09	-2.0381e-08	-2.7206e-08	-2.0405e-08	-1.5883e-09	-3.3833e-08	6.2645e-09	-1.6635e-08	3.0916e-09	-3.0627e-09	-1.3583e-08	-6.226e-10	-1.8082e-08	7.5952e-09	-2.8683e-09	-1.3876e-08
0.55338	1.8405e-09	-8.2957e-09	-3.2674e-08	-4.5625e-09	8.1227e-09	-3.7165e-08	-5.607e-08	-2.996e-08	-5.1763e-08	-3.1293e-08	-4.8599e-08	-4.1608e-08	-1.8192e-08	-3.8402e-09	-2.2136e-08	-3.5909e-08	-3.3702e-08	-8.0553e-09	-3.7068e-08	6.1822e-10	-2.2343e-08	-9.9031e-09	-1.3149e-08	-2.1886e-08	-5.7444e-09	-1.187e-08	-1.1276e-09	-9.1947e-09	-1.7646e-08
0.5922	-3.3738e-09	-1.9957e-09	-3.4556e-08	-1.0442e-08	4.039e-09	-3.7535e-08	-4.6822e-08	-3.965e-08	-5.0272e-08	-3.531e-08	-4.7811e-08	-3.6117e-08	-2.2933e-08	-6.0803e-09	-2.3926e-08	-4.1869e-08	-4.1182e-08	-1.5682e-08	-3.4489e-08	-1.1697e-08	-2.0885e-08	-1.6442e-08	-1.8057e-08	-2.4774e-08	-7.8581e-09	-4.5725e-09	-9.6505e-09	-1.522e-08	-1.5165e-08
0.63234	-8.8517e-09	2.5414e-11	-3.3824e-08	-1.4854e-08	-7.0664e-11	-3.6261e-08	-3.677e-08	-4.4314e-08	-4.3211e-08	-3.2421e-08	-4.2319e-08	-3.1536e-08	-2.9152e-08	-1.3461e-08	-2.4306e-08	-4.339e-08	-4.0443e-08	-1.9667e-08	-2.8155e-08	-2.4779e-08	-1.5714e-08	-1.7208e-08	-1.6608e-08	-2.0923e-08	-8.1338e-09	1.3201e-09	-1.3928e-08	-1.8998e-08	-8.6213e-09
0.67379	-1.5493e-08	-1.4186e-09	-2.9328e-08	-1.7007e-08	-3.3982e-09	-3.0883e-08	-2.7323e-08	-4.2528e-08	-3.2007e-08	-2.5334e-08	-3.1608e-08	-2.7895e-08	-3.4574e-08	-2.1296e-08	-2.328e-08	-4.0431e-08	-3.416e-08	-1.9568e-08	-2.0679e-08	-3.2137e-08	-1.0312e-08	-1.5551e-08	-1.0332e-08	-1.375e-08	-7.8739e-09	3.7089e-09	-1.3455e-08	-1.9996e-08	-3.1082e-09
0.71656	-2.1533e-08	-3.6905e-09	-2.3268e-08	-1.7974e-08	-4.5815e-09	-2.0578e-08	-2.1683e-08	-3.6487e-08	-1.9971e-08	-1.7722e-08	-1.9007e-08	-2.5094e-08	-3.699e-08	-2.6086e-08	-2.1152e-08	-3.2367e-08	-2.5511e-08	-1.8032e-08	-1.3566e-08	-3.0266e-08	-6.8263e-09	-1.3656e-08	-2.0707e-09	-6.9307e-09	-7.5952e-09	2.4764e-09	-1.0651e-08	-1.8731e-08	-1.7816e-09
0.76065	-2.0379e-08	-4.5528e-09	-1.7124e-08	-1.9258e-08	-3.8319e-09	-8.8342e-09	-1.9772e-08	-2.9887e-08	-1.0623e-08	-1.2004e-08	-9.0964e-09	-2.3426e-08	-3.4353e-08	-2.6393e-08	-1.8504e-08	-2.0341e-08	-1.6423e-08	-1.6608e-08	-7.0092e-09	-2.0051e-08	-5.021e-09	-1.1985e-08	5.0946e-09	-8.7809e-10	-6.7464e-09	3.84e-10	-7.5437e-09	-1.5614e-08	-4.3558e-09
0.80605	-1.2158e-08	-5.022e-09	-1.2429e-08	-2.0941e-08	-1.9207e-09	6.5548e-10	-1.9097e-08	-2.4078e-08	-6.1312e-09	-1.0101e-08	-3.8729e-09	-2.1107e-08	-2.7148e-08	-2.3227e-08	-1.6415e-08	-9.0582e-09	-8.7965e-09	-1.4573e-08	-3.0378e-09	-6.8574e-09	-3.5801e-09	-1.0128e-08	9.9208e-09	3.5495e-09	-5.6694e-09	-2.0773e-09	-4.8714e-09	-1.1985e-08	-7.6633e-09
0.85277	-1.4854e-09	-5.681e-09	-9.3221e-09	-2.1665e-08	3.0807e-11	5.3136e-09	-1.7867e-08	-1.9767e-08	-6.4827e-09	-1.2221e-08	-2.0096e-09	-1.7709e-08	-1.823e-08	-1.7237e-08	-1.5371e-08	-2.9519e-09	-3.6547e-09	-1.0982e-08	-2.5748e-09	3.2132e-09	-8.7715e-10	-7.8947e-09	1.2701e-08	5.1448e-09	-3.6474e-09	-4.5483e-09	-1.6949e-09	-8.489e-09	-8.4969e-09
0.9008	8.498e-09	-6.0612e-09	-5.4138e-09	-1.8889e-08	1.8134e-09	3.8814e-09	-1.661e-08	-1.872e-08	-9.6438e-09	-1.5607e-08	-1.9222e-09	-1.5505e-08	-1.0336e-08	-9.8468e-09	-1.4399e-08	-2.3239e-09	8.0271e-11	-5.303e-09	-3.5294e-09	7.4991e-09	4.5529e-09	-5.3358e-09	1.2878e-08	5.1993e-09	-7.6266e-10	-4.9458e-09	2.7904e-09	-4.281e-09	-6.4712e-09
0.95015	1.1608e-08	-5.2245e-09	-1.6082e-09	-1.2959e-08	2.7693e-09	-8.0877e-10	-1.7001e-08	-1.9927e-08	-1.2289e-08	-1.7098e-08	-3.0931e-09	-1.4459e-08	-6.0355e-09	-4.031e-09	-1.2409e-08	-4.8891e-09	2.4109e-09	3.9189e-10	-4.0946e-09	5.8757e-09	1.0255e-08	-1.2063e-09	1.0718e-08	3.514e-09	1.3452e-09	-4.3143e-09	7.6257e-09	-7.3403e-10	-3.0881e-09
1.0008	9.4484e-09	-3.5516e-09	1.5773e-09	-6.214e-09	2.791e-09	-6.0714e-09	-1.8666e-08	-2.1891e-08	-1.1164e-08	-1.4255e-08	-5.5504e-09	-1.3945e-08	-4.9813e-09	-1.7121e-09	-8.5102e-09	-7.0077e-09	3.1709e-09	3.8405e-09	-3.4332e-09	2.2145e-09	1.3622e-08	4.2367e-09	6.7905e-09	1.5679e-09	2.2883e-09	-2.7786e-09	1.0806e-08	1.1856e-09	6.3566e-11
1.0528	6.0258e-09	-3.0774e-09	2.3991e-09	-1.5688e-09	1.8272e-09	-9.6689e-09	-1.9484e-08	-2.2753e-08	-6.14e-09	-7.5505e-09	-8.0774e-09	-1.2981e-08	-5.3402e-09	-2.0458e-09	-3.3089e-09	-7.0472e-09	2.5472e-09	4.2025e-09	-1.9154e-09	-1.8762e-10	1.3282e-08	8.7309e-09	2.4924e-09	8.6549e-10	2.5622e-09	-8.2167e-10	1.0596e-08	1.0962e-09	2.6978e-09
1.1061	2.3112e-09	-4.8617e-09	-1.9841e-10	-3.5633e-10	1.788e-10	-9.9103e-09	-1.8401e-08	-2.1163e-08	-5.3629e-11	-9.7357e-10	-8.8299e-09	-1.0595e-08	-6.0724e-09	-3.1526e-09	1.3151e-09	-5.9093e-09	9.8797e-10	2.1808e-09	-9.2446e-10	-8.9781e-10	9.1724e-09	1.0111e-08	-4.2372e-10	1.0548e-09	2.5805e-09	-1.7881e-11	7.1436e-09	-1.0665e-09	5.2117e-09
1.1607	1.0132e-09	-7.1773e-09	-3.1257e-09	-1.303e-09	-9.3461e-10	-7.9459e-09	-1.5368e-08	-1.8007e-08	3.7914e-09	3.4535e-09	-6.9731e-09	-7.957e-09	-6.1137e-09	-3.0818e-09	4.0251e-09	-4.5043e-09	5.6928e-10	-3.5284e-10	-2.7989e-10	-6.9981e-10	4.1013e-09	7.7188e-09	-1.0309e-09	2.8499e-09	2.8517e-09	3.4695e-10	2.5459e-09	-3.5649e-09	7.1236e-09
1.2166	9.8652e-10	-7.1084e-09	-3.9623e-09	-2.1674e-09	-9.0346e-10	-5.0195e-09	-1.1717e-08	-1.3717e-08	4.374e-09	4.98e-09	-3.7558e-09	-4.9798e-09	-4.8792e-09	-2.4126e-09	4.0999e-09	-3.1232e-09	1.7888e-09	-1.8417e-09	4.1755e-10	-1.1747e-09	1.3816e-10	3.7408e-09	1.9567e-10	4.6508e-09	3.3117e-09	5.4943e-10	-8.4545e-10	-5.5635e-09	8.188e-09
1.2739	2.4077e-09	-3.9565e-09	-1.6725e-09	-1.9725e-09	4.1667e-10	-2.9323e-09	-8.3449e-09	-9.762e-09	3.0178e-09	5.2232e-09	-2.6965e-10	-2.0066e-09	-2.0975e-09	-2.0967e-09	2.8087e-09	-1.4798e-09	3.7622e-09	-1.4656e-09	1.8063e-09	-2.0412e-09	-6.3679e-10	1.5924e-10	1.7533e-09	5.5888e-09	4.2415e-09	1.6616e-09	-2.4672e-09	-5.8564e-09	8.4246e-09
1.3325	3.0918e-09	1.5944e-12	8.6218e-10	-1.363e-09	1.917e-09	-2.0076e-09	-6.1354e-09	-6.4287e-09	1.5915e-09	4.6186e-09	2.7194e-09	1.1094e-09	1.2645e-09	-2.7192e-09	1.5098e-09	2.5079e-10	5.0208e-09	6.3032e-10	3.9586e-09	-2.3694e-09	8.5991e-10	-1.7515e-09	1.7027e-09	4.4576e-09	5.7559e-09	3.177e-09	-2.8572e-09	-4.8774e-09	8.2568e-09
1.3923	2.4413e-09	2.1429e-09	1.8838e-09	-1.0505e-09	2.5024e-09	-1.8117e-09	-5.0908e-09	-4.0817e-09	1.4401e-09	3.3997e-09	5.0525e-09	3.5979e-09	3.759e-09	-3.2591e-09	1.1273e-09	1.5603e-09	4.8848e-09	3.1893e-09	6.0196e-09	-1.251e-09	3.3869e-09	-2.5029e-09	-6.9983e-10	2.3094e-09	7.3103e-09	4.3844e-09	-2.5244e-09	-3.025e-09	7.1538e-09
1.4535	8.5341e-10	2.6112e-09	1.7049e-09	-5.5961e-10	1.7541e-09	-1.1432e-09	-4.6763e-09	-2.303e-09	2.5622e-09	1.9108e-09	6.0304e-09	4.9766e-09	4.6054e-09	-2.6367e-09	1.2653e-09	2.4171e-09	3.9541e-09	4.6804e-09	6.4044e-09	8.7455e-10	5.3818e-09	-3.1228e-09	-4.1906e-09	3.195e-10	8.0198e-09	4.6248e-09	-1.429e-09	-1.3922e-09	4.4911e-09
1.516	9.3044e-11	3.1343e-09	2.2987e-09	5.9072e-10	-8.6171e-11	6.4637e-10	-4.1562e-09	-1.2391e-09	3.9341e-09	9.8275e-10	5.3131e-09	5.1154e-09	4.3845e-09	-7.95e-10	1.3339e-09	2.9561e-09	3.194e-09	4.4734e-09	4.2601e-09	2.7619e-09	6.4409e-09	-3.9436e-09	-6.8322e-09	-3.1479e-10	7.428e-09	3.8531e-09	1.0763e-10	-1.4328e-10	3.6911e-10
1.5799	2.4677e-11	4.3958e-09	4.2586e-09	2.3071e-09	-2.1809e-09	3.1885e-09	-3.3511e-09	-9.2089e-10	4.2793e-09	1.1929e-09	3.4389e-09	4.5001e-09	3.8274e-09	1.1967e-09	8.308e-10	3.3566e-09	3.436e-09	3.0559e-09	6.4199e-10	3.4609e-09	6.5609e-09	-4.6717e-09	-7.2993e-09	3.5779e-10	5.7023e-09	2.3351e-09	1.4588e-09	9.8784e-10	-3.7242e-09
1.645	-4.1273e-10	5.1952e-09	6.1689e-09	3.6013e-09	-3.6782e-09	5.1098e-09	-2.5238e-09	-1.0437e-09	3.3942e-09	2.3566e-09	1.7075e-09	3.7903e-09	3.3763e-09	2.587e-09	5.4077e-11	3.6108e-09	4.5292e-09	1.3106e-09	-2.1719e-09	3.2035e-09	5.8695e-09	-4.5859e-09	-5.4614e-09	1.5129e-09	3.642e-09	4.5372e-10	2.0223e-09	2.4023e-09	-6.0568e-09
1.7115	-2.7365e-09	4.8064e-09	6.1325e-09	4.5145e-09	-4.0842e-09	5.3514e-09	-1.9114e-09	-9.9717e-10	2.3013e-09	4.0171e-09	9.2334e-10	3.3622e-09	2.7672e-09	3.3341e-09	-8.3881e-10	3.8401e-09	6.0689e-09	4.9106e-11	-2.626e-09	2.6129e-09	4.537e-09	-3.7736e-09	-2.1046e-09	2.3614e-09	2.1732e-09	-1.398e-09	1.9854e-09	3.1932e-09	-6.0721e-09
1.7792	-6.116e-09	3.3453e-09	4.2436e-09	5.3274e-09	-3.5902e-09	4.074e-09	-1.5304e-09	-4.5572e-10	2.3024e-09	5.6567e-09	8.2322e-10	2.8603e-09	1.987e-09	3.7997e-09	-1.6383e-09	3.8738e-09	6.8142e-09	-5.0795e-10	-1.3131e-09	2.1061e-09	3.2238e-09	-2.7261e-09	1.5965e-09	2.6326e-09	1.4967e-09	-2.3295e-09	1.8946e-09	2.7853e-09	-4.6112e-09
1.8483	-8.1344e-09	1.9991e-09	1.4264e-09	5.8416e-09	-2.3015e-09	2.3901e-09	-1.2002e-09	6.3282e-10	3.2314e-09	6.2101e-09	8.6143e-10	2.3953e-09	1.694e-09	3.7944e-09	-2.0033e-09	3.4849e-09	5.572e-09	-4.2005e-10	8.9965e-11	1.3674e-09	1.888e-09	-1.3142e-09	4.0588e-09	2.2203e-09	1.3461e-09	-1.9667e-09	1.9035e-09	1.2036e-09	-2.8517e-09
1.9187	-6.4072e-09	8.3891e-10	-6.6444e-10	4.337e-09	-2.7527e-10	1.2588e-09	-8.8515e-10	1.6541e-09	4.2252e-09	5.6497e-09	7.7292e-10	1.7562e-09	2.1539e-09	3.3302e-09	-1.3847e-09	2.2263e-09	1.9653e-09	4.9748e-11	3.6338e-10	5.889e-10	5.8687e-10	8.435e-10	4.5154e-09	1.3314e-09	8.5991e-10	-1.5353e-10	1.7778e-09	5.9185e-10	-1.3038e-09
1.9905	-1.4709e-09	2.678e-10	-2.2901e-09	8.7132e-10	2.4811e-09	1.0046e-09	-3.1062e-10	2.8377e-09	3.8007e-09	3.39e-09	6.1329e-10	1.8331e-09	3.4652e-09	2.2804e-09	5.0262e-12	3.9455e-10	-2.9108e-09	5.7968e-10	-3.1209e-10	-3.3913e-10	-1.4525e-09	3.9861e-09	3.0642e-09	-4.4731e-10	-2.6861e-10	2.0289e-09	1.1407e-09	1.1746e-09	2.2221e-10
2.0635	4.3145e-09	-9.38e-10	-2.139e-09	-4.0244e-09	5.0117e-09	1.4019e-09	2.2417e-10	2.87e-09	3.1148e-09	2.3349e-09	8.2028e-10	1.2566e-09	4.0189e-09	1.7564e-09	1.937e-09	-1.4687e-09	-6.7072e-09	1.2967e-09	-1.0661e-09	-3.7328e-10	-2.4588e-09	6.3857e-09	1.6039e-09	-1.7866e-09	-2.0142e-09	4.0176e-09	4.4904e-10	3.8535e-09	1.5234e-09
2.1378	6.7199e-09	-1.4195e-09	-2.6785e-09	-6.0292e-09	6.1713e-09	1.9686e-09	9.703e-10	3.1752e-09	1.4388e-09	8.0908e-10	1.0685e-09	1.3416e-09	4.2648e-09	1.0961e-09	2.7269e-09	-2.1211e-09	-7.4754e-09	2.2008e-09	-7.9895e-10	-7.6823e-10	-3.4826e-09	7.0924e-09	1.4559e-10	-2.7857e-09	-2.9155e-09	3.9985e-09	-3.5734e-10	3.9713e-09	2.3473e-09
2.2135	7.1489e-09	-3.9826e-09	9.5166e-11	-7.8383e-09	5.0311e-09	2.372e-09	7.2201e-10	6.5809e-10	2.3501e-09	3.8947e-09	1.6079e-09	-1.6303e-09	2.3051e-09	1.946e-09	3.5692e-09	-2.5589e-09	-5.5901e-09	2.8365e-09	1.5967e-10	3.5455e-10	-7.4393e-10	4.8322e-09	5.0752e-10	-1.1791e-09	-3.2624e-09	3.6699e-09	-7.2655e-11	6.1943e-09	2.0136e-09
2.2905	3.6564e-09	-2.8817e-09	-1.6183e-09	-4.0607e-09	3.0658e-09	2.1203e-09	1.1466e-09	1.3839e-09	4.2913e-10	1.5335e-09	1.247e-09	-7.0061e-10	2.3787e-09	1.0084e-09	2.2102e-09	-1.5856e-09	-2.8771e-09	2.5747e-09	1.2315e-09	-8.83e-10	-1.2845e-09	2.9046e-09	-5.2493e-10	-1.068e-09	-1.6171e-09	6.8622e-10	-5.3289e-10	1.6827e-09	1.2641e-09
2.3688	5.3937e-09	-7.1881e-09	6.4504e-09	-8.5454e-09	1.2793e-10	1.4922e-09	-1.0964e-09	-5.107e-09	5.6024e-09	1.0267e-08	1.4549e-09	-7.196e-09	-2.3998e-09	3.8256e-09	3.769e-09	-2.7719e-09	-1.1099e-09	1.3799e-09	9.8151e-10	3.2231e-09	5.9928e-09	-7.3688e-10	2.4021e-09	3.0674e-09	-2.0193e-09	2.4614e-09	1.4463e-09	9.9901e-09	-1.6683e-10

## Sheet: EDFig2e
Energy (ev)\Delay (fs)	-16	-13	-10	-7	-4	-1	2	5	8	11	14	17	20	23	26	29	32	35	38	41	44	47	50	53	56	59	62	65	68
0.023688	-5.3026e-07	-2.6281e-07	-1.0304e-06	-4.118e-07	-4.0871e-07	-5.4799e-07	-8.4378e-07	-1.3804e-06	-6.475e-07	2.7709e-07	-4.6991e-07	-1.1787e-06	3.1848e-07	-3.8979e-07	6.4128e-07	-7.9264e-07	-1.2126e-06	1.8952e-07	5.4479e-07	-6.507e-07	9.0102e-07	-8.6574e-07	-4.9877e-07	-9.8357e-07	4.8431e-08	-4.1192e-07	-1.556e-08	-7.993e-07	-2.6786e-07
0.032242	-5.3951e-07	-1.1279e-07	-4.9094e-07	-1.5665e-07	-4.1437e-07	-3.1867e-07	-5.4951e-07	-5.7459e-07	-5.0583e-07	1.3578e-07	-4.7459e-07	-6.7653e-07	5.1009e-08	-4.1601e-07	4.2437e-07	-1.1722e-07	-8.9194e-07	-5.9191e-09	1.3803e-07	-6.514e-07	5.5189e-07	-5.1594e-07	-4.4173e-08	-5.6462e-07	7.7794e-08	-3.2657e-07	-8.9249e-08	-4.2768e-07	-2.8302e-07
0.042112	-3.9568e-07	-8.7647e-09	-2.2918e-07	-5.4485e-08	-4.0296e-07	-1.0668e-07	-3.8869e-07	-3.5839e-07	-4.9145e-07	3.4097e-08	-3.8833e-07	-5.9089e-07	-1.6187e-07	-4.0867e-07	2.5934e-07	2.7699e-07	-7.0237e-07	-1.1823e-07	-5.1064e-08	-5.5598e-07	3.2792e-07	-3.2493e-07	8.5006e-08	-3.7054e-07	1.4007e-07	-2.7647e-07	-1.1791e-07	-2.4247e-07	-2.0986e-07
0.053298	-2.125e-07	5.2833e-08	-7.7207e-08	-5.2138e-08	-3.8402e-07	3.2153e-08	-2.8779e-07	-4.0382e-07	-5.1649e-07	-5.9655e-08	-2.9293e-07	-5.9859e-07	-2.9731e-07	-3.261e-07	1.9141e-07	4.4981e-07	-5.2081e-07	-1.0892e-07	-8.2509e-08	-3.9243e-07	1.5255e-07	-2.6637e-07	8.2534e-08	-2.6752e-07	1.7998e-07	-2.5512e-07	-1.3722e-07	-1.5547e-07	-1.1456e-07
0.0658	-7.2785e-08	7.727e-08	5.4631e-08	-6.1174e-08	-3.1609e-07	7.9067e-08	-2.0249e-07	-4.8206e-07	-4.9206e-07	-1.551e-07	-2.3097e-07	-5.2517e-07	-3.3896e-07	-1.8899e-07	1.5638e-07	4.6681e-07	-2.9758e-07	-3.2367e-09	-4.9402e-08	-2.0884e-07	2.5796e-08	-2.3413e-07	7.7049e-08	-1.6777e-07	1.8538e-07	-2.557e-07	-1.4003e-07	-9.3963e-08	-3.2739e-08
0.079618	-1.2851e-08	7.9408e-08	1.4651e-07	-4.1229e-08	-1.8724e-07	4.2521e-08	-1.495e-07	-5.2816e-07	-4.1824e-07	-2.4288e-07	-1.94e-07	-3.7874e-07	-3.1427e-07	-5.8599e-08	1.0199e-07	3.6964e-07	-9.6942e-08	1.2507e-07	-2.0817e-08	-6.2624e-08	-2.8868e-08	-1.7138e-07	1.0923e-07	-6.2138e-08	1.742e-07	-2.5079e-07	-1.0822e-07	-3.3693e-08	2.5306e-08
0.094752	-1.5113e-08	8.6643e-08	1.754e-07	1.7778e-08	-3.734e-08	-4.1333e-08	-1.3708e-07	-5.1769e-07	-3.2022e-07	-3.1043e-07	-1.6182e-07	-2.0716e-07	-2.6517e-07	2.6002e-08	2.9047e-09	2.2526e-07	3.0356e-08	2.0747e-07	-2.7263e-08	3.6736e-08	-3.2089e-08	-6.7896e-08	1.7098e-07	3.5958e-08	1.552e-07	-1.947e-07	-4.8379e-08	3.2385e-08	5.6015e-08
0.1112	-4.8014e-08	1.0436e-07	1.3253e-07	6.5148e-08	6.9065e-08	-1.3885e-07	-1.5985e-07	-4.6888e-07	-2.2828e-07	-3.2822e-07	-1.1681e-07	-6.6234e-08	-2.2315e-07	6.3903e-08	-1.0135e-07	9.4302e-08	7.2491e-08	2.2594e-07	-6.6797e-08	1.0348e-07	-2.5068e-08	2.7951e-08	2.1228e-07	1.0376e-07	1.2648e-07	-9.3249e-08	1.5608e-08	8.2954e-08	4.8309e-08
0.12897	-8.9287e-08	1.1142e-07	4.9181e-08	7.6456e-08	1.0063e-07	-2.185e-07	-1.9659e-07	-3.9924e-07	-1.5836e-07	-2.8192e-07	-7.443e-08	2.3208e-08	-1.9067e-07	6.655e-08	-1.481e-07	1.8285e-08	6.1447e-08	2.0665e-07	-1.1292e-07	1.4013e-07	-2.5707e-08	7.7929e-08	2.0045e-07	1.3258e-07	9.0202e-08	5.3049e-09	4.9488e-08	1.0462e-07	5.768e-10
0.14805	-1.2368e-07	9.518e-08	-2.6999e-08	5.8935e-08	6.5762e-08	-2.5729e-07	-2.2263e-07	-3.2092e-07	-1.1255e-07	-1.9278e-07	-5.692e-08	5.8551e-08	-1.5173e-07	4.6358e-08	-1.033e-07	5.867e-09	3.6709e-08	1.7885e-07	-1.3966e-07	1.3907e-07	-3.1697e-08	7.6302e-08	1.5003e-07	1.2553e-07	5.7254e-08	5.4264e-08	4.1552e-08	9.6103e-08	-6.2273e-08
0.16845	-1.4056e-07	6.3028e-08	-6.1485e-08	3.3563e-08	2.7097e-09	-2.4463e-07	-2.2611e-07	-2.4724e-07	-8.4605e-08	-1.0445e-07	-7.2244e-08	5.1183e-08	-9.4591e-08	1.0544e-08	5.8402e-09	3.4568e-08	2.0843e-08	1.4859e-07	-1.3725e-07	9.8997e-08	-3.8128e-08	4.2778e-08	9.7335e-08	9.1778e-08	4.0696e-08	4.8867e-08	8.4319e-09	6.3679e-08	-9.9834e-08
0.19016	-1.3059e-07	2.7507e-08	-5.2696e-08	6.2238e-09	-5.5196e-08	-1.8825e-07	-2.029e-07	-1.8679e-07	-6.7328e-08	-5.1034e-08	-9.8775e-08	2.6855e-08	-2.5929e-08	-2.9194e-08	1.0607e-07	6.9537e-08	1.4134e-08	1.1022e-07	-1.1374e-07	3.915e-08	-4.7345e-08	-6.5573e-09	5.823e-08	4.4684e-08	4.0879e-08	1.9667e-08	-1.8764e-08	1.5489e-08	-9.3301e-08
0.21319	-9.7312e-08	-5.6503e-09	-2.3997e-08	-2.4304e-08	-9.5412e-08	-1.1555e-07	-1.5722e-07	-1.3522e-07	-5.6724e-08	-3.4087e-08	-1.0931e-07	8.2216e-09	3.3752e-08	-5.6909e-08	1.4283e-07	8.6294e-08	6.841e-09	6.3101e-08	-8.785e-08	-1.2654e-08	-6.0451e-08	-5.7476e-08	2.8251e-08	-2.8044e-09	4.4406e-08	-5.0264e-09	-2.0383e-08	-3.0864e-08	-5.7251e-08
0.23754	-5.5602e-08	-3.3163e-08	-2.333e-09	-5.6824e-08	-1.2077e-07	-6.0318e-08	-1.0153e-07	-8.7265e-08	-5.2279e-08	-3.9011e-08	-9.8886e-08	4.0541e-09	6.5437e-08	-6.4287e-08	1.1469e-07	7.8862e-08	-6.6971e-09	1.4407e-08	-7.6047e-08	-4.2657e-08	-7.0332e-08	-1.0129e-07	6.1539e-09	-3.8515e-08	3.5748e-08	-1.7573e-08	-1.3498e-09	-5.7887e-08	-2.4257e-08
0.2632	-2.3378e-08	-4.5989e-08	4.22e-09	-7.6623e-08	-1.3841e-07	-4.1667e-08	-5.3863e-08	-4.553e-08	-5.0735e-08	-4.8532e-08	-8.1099e-08	1.175e-08	6.2485e-08	-5.7403e-08	5.5991e-08	5.7403e-08	-1.9635e-08	-2.4193e-08	-8.2386e-08	-5.4491e-08	-7.1672e-08	-1.2764e-07	7.3639e-10	-5.6068e-08	8.4667e-09	-2.1355e-08	1.8541e-08	-5.7339e-08	-1.1525e-08
0.29018	-6.9996e-09	-3.7523e-08	1.3949e-09	-7.02e-08	-1.4924e-07	-5.3395e-08	-2.4334e-08	-2.081e-08	-4.496e-08	-5.0096e-08	-6.5709e-08	2.0191e-08	3.3723e-08	-5.0954e-08	3.3421e-09	3.3999e-08	-2.6223e-08	-4.4858e-08	-9.7209e-08	-6.1064e-08	-6.0296e-08	-1.3122e-07	1.3325e-08	-5.5805e-08	-2.7002e-08	-1.8827e-08	2.6508e-08	-4.0428e-08	-1.6221e-08
0.31847	-2.6409e-10	-1.0224e-08	-1.3479e-09	-3.4815e-08	-1.4627e-07	-6.8029e-08	-7.8042e-09	-1.4706e-08	-3.2523e-08	-3.9726e-08	-5.0661e-08	1.9332e-08	-4.2502e-09	-5.6423e-08	-2.5807e-08	1.9468e-08	-2.451e-08	-4.8352e-08	-1.0644e-07	-6.583e-08	-4.1175e-08	-1.1595e-07	2.8258e-08	-4.4118e-08	-5.2685e-08	-1.036e-08	2.3388e-08	-2.273e-08	-2.3382e-08
0.34808	5.3379e-09	2.2565e-08	5.7927e-10	1.5693e-08	-1.2814e-07	-6.1909e-08	6.3824e-09	-1.8135e-08	-1.703e-08	-2.275e-08	-3.3096e-08	8.6426e-09	-3.5734e-08	-6.7946e-08	-3.1118e-08	1.8124e-08	-2.0773e-08	-4.5097e-08	-9.9475e-08	-6.715e-08	-2.4536e-08	-9.6253e-08	2.6521e-08	-3.0689e-08	-5.4396e-08	-4.5001e-10	1.6239e-08	-1.2038e-08	-2.3018e-08
0.37901	1.3412e-08	4.6777e-08	5.6872e-09	5.6664e-08	-1.0031e-07	-2.7597e-08	2.1486e-08	-2.2306e-08	-2.4143e-09	-5.623e-09	-1.8019e-08	-6.4708e-09	-4.9328e-08	-7.3917e-08	-2.0908e-08	2.7054e-08	-1.9372e-08	-4.1085e-08	-7.4296e-08	-6.241e-08	-1.7077e-08	-8.1269e-08	8.1217e-09	-2.5153e-08	-3.466e-08	4.54e-09	9.8989e-09	-7.2628e-09	-1.7095e-08
0.41125	2.2857e-08	5.3641e-08	1.0511e-08	6.9072e-08	-7.0076e-08	2.1009e-08	3.1458e-08	-2.4997e-08	1.0914e-08	7.9229e-09	-8.9962e-09	-1.7542e-08	-4.4649e-08	-6.7513e-08	-6.221e-09	3.6927e-08	-1.907e-08	-3.8549e-08	-3.9292e-08	-5.1508e-08	-1.4548e-08	-6.9177e-08	-1.2363e-08	-2.8208e-08	-6.2118e-09	2.8754e-09	5.8446e-09	-1.9643e-09	-9.9117e-09
0.44481	2.8678e-08	4.5676e-08	9.6637e-09	5.5886e-08	-4.1502e-08	6.2593e-08	3.137e-08	-2.4093e-08	2.3843e-08	1.8299e-08	-6.6722e-09	-2.0125e-08	-3.0934e-08	-5.1668e-08	4.0527e-09	4.1216e-08	-1.5599e-08	-3.6248e-08	-6.9677e-09	-3.4648e-08	-8.2194e-09	-4.9165e-08	-1.9764e-08	-3.3061e-08	1.6659e-08	-3.4255e-10	5.5654e-09	8.3209e-09	-3.7123e-09
0.47968	2.7179e-08	3.2252e-08	2.5328e-10	3.2476e-08	-1.6006e-08	8.2065e-08	2.4832e-08	-1.6276e-08	3.6168e-08	2.7824e-08	-5.1059e-09	-1.7337e-08	-1.8535e-08	-3.1672e-08	7.1978e-09	4.0182e-08	-7.4518e-09	-3.387e-08	1.2157e-08	-1.3929e-08	1.7661e-09	-1.8654e-08	-9.8121e-09	-2.9308e-08	2.6011e-08	3.5424e-10	1.0591e-08	2.2484e-08	2.8103e-09
0.51587	2.227e-08	2.2187e-08	-1.5822e-08	1.4617e-08	2.1389e-09	7.9713e-08	1.8557e-08	5.5252e-10	4.4944e-08	3.5866e-08	5.3279e-10	-1.1863e-08	-9.0307e-09	-1.1335e-08	7.4467e-09	3.8409e-08	2.9283e-09	-2.9001e-08	1.5893e-08	5.5203e-09	8.3303e-09	1.1319e-08	1.0115e-08	-1.3303e-08	2.2271e-08	4.2861e-09	1.9743e-08	3.5619e-08	8.8066e-09
0.55338	1.7684e-08	1.8185e-08	-3.1728e-08	4.6707e-09	1.1042e-08	6.5164e-08	1.6394e-08	1.9493e-08	4.723e-08	3.991e-08	1.1222e-08	-6.5181e-09	1.2813e-09	8.1678e-09	8.6038e-09	3.9369e-08	1.0575e-08	-2.1188e-08	9.8947e-09	1.6252e-08	6.8344e-09	2.5151e-08	2.747e-08	9.0233e-09	1.1432e-08	5.7467e-09	2.8591e-08	4.218e-08	1.035e-08
0.5922	1.5185e-08	1.6232e-08	-4.0815e-08	-1.6239e-09	1.198e-08	4.9409e-08	1.5832e-08	3.1573e-08	4.2156e-08	3.7605e-08	2.2026e-08	-1.9116e-09	1.3683e-08	2.3606e-08	1.0582e-08	4.0548e-08	1.1834e-08	-1.289e-08	1.156e-09	1.6841e-08	-7.1119e-10	2.0937e-08	3.28e-08	2.6741e-08	4.1227e-10	1.5846e-09	3.2766e-08	4.149e-08	5.0413e-09
0.63234	1.4238e-08	1.2377e-08	-3.9842e-08	-7.5865e-09	9.023e-09	3.6925e-08	1.4553e-08	3.0894e-08	3.0181e-08	2.7422e-08	2.5741e-08	1.1504e-09	2.2936e-08	3.2235e-08	1.0687e-08	3.6195e-08	7.3167e-09	-9.9038e-09	-5.3305e-09	1.2308e-08	-8.2327e-09	9.1988e-09	2.5486e-08	3.3479e-08	-6.6843e-09	-6.2305e-09	2.9777e-08	3.6848e-08	-5.2345e-09
0.67379	1.6769e-08	6.4137e-09	-3.0052e-08	-9.2118e-09	6.9533e-09	2.7419e-08	1.3785e-08	2.0389e-08	1.5362e-08	1.1529e-08	1.9235e-08	2.0693e-09	2.4389e-08	3.3003e-08	6.8592e-09	2.4813e-08	3.2261e-09	-1.2978e-08	-6.9347e-09	8.6376e-09	-1.1405e-08	1.9879e-09	1.2309e-08	2.8853e-08	-8.4842e-09	-1.3128e-08	2.2246e-08	3.0533e-08	-1.3956e-08
0.71656	2.4172e-08	-6.9658e-11	-1.6126e-08	-4.1301e-09	6.2547e-09	1.9695e-08	1.6072e-08	7.9542e-09	2.2033e-09	-4.5869e-09	7.6263e-09	7.2703e-10	1.9022e-08	2.7713e-08	8.9315e-10	9.996e-09	2.9091e-09	-1.732e-08	-4.5541e-09	6.7082e-09	-8.4084e-09	2.5883e-09	1.0856e-09	1.8327e-08	-5.2078e-09	-1.7865e-08	1.5055e-08	2.2915e-08	-1.6241e-08
0.76065	2.9967e-08	-6.1111e-09	-3.8362e-09	4.968e-09	6.8379e-09	1.3739e-08	2.0247e-08	3.9247e-10	-5.3487e-09	-1.4716e-08	-1.3013e-09	-9.8138e-10	1.0028e-08	1.8718e-08	-3.9528e-09	-1.6796e-09	4.6222e-09	-1.7779e-08	-9.3879e-10	3.5515e-09	-2.0146e-09	7.2949e-09	-3.5494e-09	7.0878e-09	9.2069e-10	-2.1413e-08	1.0507e-08	1.4373e-08	-1.0166e-08
0.80605	2.9456e-08	-9.4856e-09	3.6908e-09	1.2905e-08	6.9538e-09	8.1854e-09	2.1508e-08	-7.8682e-10	-6.094e-09	-1.5194e-08	-5.3684e-09	-2.9076e-09	-6.8696e-11	8.5337e-09	-4.8094e-09	-4.7844e-09	4.2011e-09	-1.2946e-08	3.1006e-09	-1.8985e-09	2.1352e-09	1.2014e-08	-4.0145e-09	-5.6555e-10	7.8645e-09	-2.2144e-08	7.8991e-09	6.3756e-09	6.693e-10
0.85277	2.2477e-08	-7.7717e-09	5.9586e-09	1.5126e-08	5.546e-09	3.0127e-09	1.7103e-08	2.0236e-09	-3.994e-10	-6.3114e-09	-7.577e-09	-4.4661e-09	-9.5156e-09	-1.6579e-09	-1.9705e-09	-9.4922e-10	3.3764e-11	-5.7271e-09	7.695e-09	-6.5172e-09	1.7378e-11	1.5118e-08	-3.9921e-09	-2.6656e-09	1.1713e-08	-1.7547e-08	3.7403e-09	9.0657e-10	9.9038e-09
0.9008	1.2442e-08	-1.4862e-09	4.5402e-09	1.0841e-08	2.7377e-09	-3.963e-10	9.5806e-09	7.3655e-09	9.166e-09	7.4834e-09	-9.5925e-09	-4.6709e-09	-1.6565e-08	-9.9402e-09	1.7214e-09	3.8774e-09	-5.9965e-09	-1.6115e-10	1.1785e-08	-7.1605e-09	-7.4125e-09	1.5046e-08	-4.3324e-09	-1.6752e-09	9.8735e-09	-8.0175e-09	-3.3793e-09	-1.3279e-09	1.2747e-08
0.95015	6.6977e-09	6.9095e-09	2.3682e-09	4.637e-09	1.5562e-09	-6.6234e-10	4.9567e-09	1.3689e-08	1.7083e-08	1.8943e-08	-9.6913e-09	-3.1905e-09	-1.7475e-08	-1.2774e-08	2.0228e-09	6.1061e-09	-8.822e-09	3.6843e-09	1.4033e-08	-3.2479e-09	-1.5512e-08	9.9082e-09	-3.171e-09	-3.1633e-10	5.1001e-09	3.8178e-09	-1.1352e-08	-9.5712e-10	9.5393e-09
1.0008	4.0496e-09	1.2267e-08	1.4165e-09	1.0941e-09	4.4357e-09	3.15e-09	4.9415e-09	1.9317e-08	1.8e-08	2.25e-08	-5.3374e-09	-3.6917e-10	-1.2067e-08	-9.1499e-09	-2.5864e-09	5.4963e-09	-6.6703e-09	7.1394e-09	1.3482e-08	2.1614e-09	-2.0192e-08	1.6306e-10	1.0137e-09	-4.688e-10	1.7746e-10	1.3102e-08	-1.5479e-08	9.4772e-10	4.1293e-09
1.0528	9.3469e-10	1.2114e-08	2.2027e-09	1.0022e-09	1.0583e-08	9.1455e-09	6.3985e-09	2.2135e-08	1.1528e-08	1.7905e-08	2.1418e-09	2.1186e-09	-3.8472e-09	-1.4183e-09	-9.1792e-09	3.6987e-09	-1.3015e-09	1.1272e-08	9.9336e-09	5.6815e-09	-1.9387e-08	-9.0942e-09	6.9137e-09	-1.7311e-09	-2.8865e-09	1.679e-08	-1.3942e-08	3.6601e-09	-2.9351e-10
1.1061	-3.0627e-09	8.4292e-09	4.7321e-09	2.4402e-09	1.6197e-08	1.3114e-08	6.7373e-09	2.0791e-08	1.9992e-09	9.0255e-09	8.2408e-09	2.6771e-09	3.1103e-09	5.6385e-09	-1.3788e-08	2.2426e-09	4.694e-09	1.4689e-08	6.2334e-09	6.6487e-09	-1.3974e-08	-1.2421e-08	1.0564e-08	-1.9901e-09	-3.229e-09	1.5904e-08	-8.0586e-09	6.1903e-09	-3.4872e-09
1.1607	-8.0012e-09	3.4122e-09	6.6819e-09	1.0872e-09	1.5989e-08	1.3349e-08	5.3381e-09	1.6654e-08	-4.9706e-09	3.0705e-10	1.0232e-08	1.4015e-09	5.9465e-09	8.7232e-09	-1.4011e-08	-2.6148e-10	8.2097e-09	1.5486e-08	3.0571e-09	5.4949e-09	-6.5403e-09	-8.1229e-09	1.0016e-08	-1.4488e-09	-1.9318e-09	1.0756e-08	-2.5671e-09	8.1371e-09	-6.5338e-09
1.2166	-1.0223e-08	-4.9762e-10	6.1106e-09	-2.9074e-09	9.3774e-09	9.6682e-09	4.0366e-09	1.137e-08	-7.9163e-09	-5.8695e-09	8.2843e-09	-7.3203e-10	5.338e-09	8.3415e-09	-1.0608e-08	-3.5407e-09	9.181e-09	1.2895e-08	1.2516e-09	3.8157e-09	-2.8015e-10	-3.9787e-10	6.0509e-09	-8.2489e-10	7.1191e-10	3.0947e-09	-4.8095e-10	8.7642e-09	-9.2187e-09
1.2739	-1.0138e-08	-3.405e-09	2.1499e-09	-7.1333e-09	-3.0155e-10	5.321e-09	3.1805e-09	6.5854e-09	-8.514e-09	-8.5547e-09	4.7946e-09	-2.3578e-09	3.1018e-09	6.8386e-09	-6.166e-09	-7.1226e-09	8.1808e-09	7.1722e-09	-9.7135e-10	2.0848e-09	2.3873e-09	5.8973e-09	1.9853e-09	-1.0952e-09	2.828e-09	-5.7506e-09	-1.4485e-09	7.7512e-09	-1.0183e-08
1.3325	-7.6906e-09	-5.1801e-09	-3.0089e-09	-7.953e-09	-7.1326e-09	2.133e-09	2.9821e-09	2.7042e-09	-8.8838e-09	-7.9395e-09	1.0468e-09	-2.9692e-09	1.6424e-09	5.7028e-09	-2.5611e-09	-8.8533e-09	6.705e-09	-6.596e-10	-4.174e-09	1.0608e-09	1.7011e-09	8.8286e-09	2.6073e-10	-1.1205e-09	3.3023e-09	-1.2263e-08	-2.4806e-09	5.6681e-09	-8.9202e-09
1.3923	-4.8321e-09	-6.0577e-09	-6.7648e-09	-5.1399e-09	-8.0423e-09	8.8397e-10	2.9354e-09	3.4517e-10	-9.0983e-09	-5.488e-09	-2.4339e-09	-2.8309e-09	1.185e-09	4.6539e-09	-7.225e-10	-8.1058e-09	5.4999e-09	-7.9167e-09	-8.4874e-09	8.5844e-10	-7.7361e-10	9.1243e-09	1.45e-09	8.7282e-11	1.5775e-09	-1.4493e-08	-1.6777e-09	3.4929e-09	-6.1511e-09
1.4535	-2.8153e-09	-5.8648e-09	-7.928e-09	-5.3987e-10	-4.2588e-09	-3.737e-12	2.9209e-09	-1.8687e-10	-8.3511e-09	-3.7658e-09	-5.4927e-09	-3.0373e-09	6.4665e-10	2.9225e-09	-6.8511e-10	-5.8419e-09	4.2543e-09	-1.1172e-08	-1.2051e-08	1.2175e-09	-3.0059e-09	8.5044e-09	2.6214e-09	2.807e-09	-1.324e-09	-1.2105e-08	4.8499e-10	2.0452e-09	-2.972e-09
1.516	-2.2802e-09	-4.4164e-09	-7.7163e-09	3.4098e-09	5.2595e-10	-1.6615e-09	2.5024e-09	9.9865e-10	-5.9722e-09	-4.0681e-09	-7.5346e-09	-3.9322e-09	-1.0384e-09	7.0839e-10	-1.7202e-09	-3.9573e-09	2.4519e-09	-9.4518e-09	-1.2689e-08	1.3051e-09	-4.25e-09	6.7161e-09	1.4378e-09	5.211e-09	-3.7556e-09	-6.9735e-09	2.2889e-09	8.8605e-10	3.2475e-10
1.5799	-2.0431e-09	-2.0472e-09	-6.9124e-09	6.1396e-09	3.4851e-09	-4.0996e-09	1.8499e-09	2.7255e-09	-2.1553e-09	-5.649e-09	-8.0603e-09	-4.9406e-09	-3.4519e-09	-1.3509e-09	-2.8565e-09	-3.3737e-09	3.9899e-10	-5.1532e-09	-9.0174e-09	5.482e-10	-4.7328e-09	3.7119e-09	-2.3379e-09	5.6358e-09	-4.35e-09	-1.3651e-09	2.6631e-09	-1.0437e-09	3.2023e-09
1.645	-6.6982e-10	1.6509e-10	-5.1338e-09	7.6841e-09	4.1101e-09	-5.8481e-09	1.1989e-09	3.2956e-09	1.9251e-09	-6.779e-09	-7.2728e-09	-4.9808e-09	-5.406e-09	-2.9532e-09	-3.5402e-09	-4.0729e-09	-8.54e-10	-2.0106e-09	-2.3241e-09	-1.053e-09	-4.4815e-09	-2.9926e-10	-6.6891e-09	3.7607e-09	-3.2103e-09	2.2366e-09	1.6838e-09	-4.0959e-09	4.8867e-09
1.7115	2.6304e-09	1.7533e-09	-1.8526e-09	8.1866e-09	2.7838e-09	-5.9255e-09	9.0969e-10	1.9724e-09	4.6992e-09	-6.7793e-09	-6.0434e-09	-4.0782e-09	-6.206e-09	-4.5519e-09	-3.6692e-09	-5.2959e-09	-3.2026e-10	-1.1469e-09	4.5329e-09	-2.4382e-09	-2.9627e-09	-4.3179e-09	-1.0016e-08	9.9453e-10	-1.3128e-09	2.5532e-09	-6.8563e-12	-7.095e-09	4.6191e-09
1.7792	6.1153e-09	2.7399e-09	1.5482e-09	7.1861e-09	5.3489e-10	-4.506e-09	1.0428e-09	-7.8852e-10	5.1394e-09	-6.1062e-09	-5.083e-09	-2.8003e-09	-6.0137e-09	-5.9063e-09	-3.3846e-09	-6.315e-09	1.7926e-09	-1.501e-09	8.5061e-09	-2.8034e-09	-3.3955e-10	-7.3555e-09	-1.1554e-08	-1.2902e-09	3.1095e-10	-1.4038e-10	-1.7085e-09	-8.3401e-09	2.8054e-09
1.8483	8.5089e-09	3.6297e-09	3.2304e-09	5.5638e-09	-1.5133e-09	-2.8669e-09	1.686e-09	-3.6481e-09	3.3618e-09	-5.5345e-09	-4.5946e-09	-2.0764e-09	-4.9487e-09	-6.0463e-09	-2.6311e-09	-6.1401e-09	4.4826e-09	-1.8043e-09	8.7515e-09	-1.7114e-09	2.349e-09	-8.95e-09	-1.0778e-08	-2.5255e-09	1.3742e-09	-3.2555e-09	-3.0567e-09	-6.9945e-09	4.6557e-10
1.9187	8.2072e-09	3.658e-09	1.5139e-09	3.9629e-09	-2.4027e-09	-1.0982e-09	2.4129e-09	-5.2463e-09	9.2814e-10	-5.2097e-09	-3.9895e-09	-1.7612e-09	-3.586e-09	-4.4247e-09	-1.2233e-09	-4.7167e-09	6.1031e-09	-2.3488e-09	6.0384e-09	1.0427e-10	3.3384e-09	-8.6817e-09	-7.1638e-09	-3.6032e-09	1.8884e-09	-5.3913e-09	-3.7627e-09	-4.1065e-09	-1.1616e-09
1.9905	8.3684e-09	2.7508e-09	-1.492e-09	4.4082e-09	-1.9647e-09	-5.458e-10	3.0688e-09	-5.3206e-09	-1.0119e-09	-5.1361e-09	-2.7204e-09	-1.7197e-09	-1.918e-09	-1.5447e-09	7.1636e-10	-1.8564e-09	5.8302e-09	-3.0502e-09	2.652e-09	2.1725e-09	2.6519e-09	-7.1933e-09	-2.335e-09	-3.6878e-09	2.7537e-09	-5.1943e-09	-4.096e-09	-1.1979e-09	-1.7716e-09
2.0635	6.1979e-09	2.3109e-10	-4.55e-09	4.2883e-09	-1.3254e-09	3.9515e-10	2.5763e-09	-3.7459e-09	-1.4697e-09	-4.8069e-09	-1.1445e-09	-9.0735e-10	-1.8726e-09	1.0484e-09	1.9608e-09	3.788e-10	3.0068e-09	-4.1038e-09	-8.6152e-11	3.7274e-09	7.8598e-11	-4.7481e-09	1.8408e-09	-4.0081e-09	3.4787e-09	-5.2745e-09	-3.9779e-09	2.5595e-10	-1.2404e-09
2.1378	7.9751e-09	-9.275e-10	-3.8489e-09	5.3608e-09	-6.9431e-10	-1.0695e-09	2.238e-09	-2.2485e-09	-1.861e-09	-4.7931e-09	-4.0273e-13	-5.2866e-10	-1.618e-09	2.8894e-09	2.2765e-09	2.8386e-09	-1.8454e-10	-3.8507e-09	-1.2086e-09	5.1738e-09	-1.4006e-09	-3.0922e-09	3.2592e-09	-2.2051e-09	5.0206e-09	-3.2694e-09	-3.792e-09	7.5439e-10	-8.8769e-10
2.2135	1.0989e-09	-2.685e-09	-4.2498e-09	9.1595e-10	-1.1845e-09	1.1906e-09	2.8869e-10	-2.6634e-10	-7.5243e-10	-3.4515e-09	-2.1922e-10	1.7787e-09	-4.5705e-09	3.1591e-09	6.5977e-10	2.1928e-09	-3.511e-09	-4.1973e-09	-2.5201e-09	5.1814e-09	-4.2203e-09	-8.904e-10	3.5128e-09	-3.9845e-09	4.0197e-09	-5.3018e-09	-2.3655e-09	-4.6811e-11	2.3287e-10
2.2905	6.2116e-09	2.581e-10	2.309e-10	1.7407e-09	-5.9035e-10	-1.6214e-09	6.8436e-10	-6.6763e-10	-1.6332e-09	-3.0222e-09	-6.4375e-10	1.0834e-09	-2.8195e-09	3.0867e-09	-1.437e-10	3.6485e-09	-2.9667e-09	-2.0596e-09	-2.4166e-09	4.9347e-09	-2.5066e-09	-9.7415e-10	1.9108e-09	-1.4073e-09	4.0296e-09	-9.7607e-10	-1.7801e-09	3.3931e-10	3.6712e-11
2.3688	-1.6796e-08	-4.1151e-09	-6.3452e-09	-9.8366e-09	-1.6963e-09	8.7871e-09	-3.3567e-09	1.8808e-09	2.4591e-09	1.084e-09	-1.5659e-09	5.6203e-09	-9.081e-09	8.2769e-10	-2.3827e-09	-2.3258e-09	-4.1494e-09	-4.409e-09	-3.8284e-09	1.306e-09	-7.4716e-09	2.7301e-09	2.7328e-09	-1.0132e-08	-2.1737e-09	-1.0379e-08	1.823e-09	-1.603e-09	2.91e-09

## Sheet: EDFig2f
Energy (ev)\Delay (fs)	-16	-13	-10	-7	-4	-1	2	5	8	11	14	17	20	23	26	29	32	35	38	41	44	47	50	53	56	59	62	65	68
0.023688	-2.592e-07	5.4362e-07	-1.8534e-06	-2.8746e-06	5.9587e-06	3.5171e-06	-9.7768e-07	-4.7536e-06	-1.6491e-06	4.4503e-06	4.482e-06	-1.1106e-06	-1.2833e-06	5.5853e-07	2.7188e-06	7.4307e-07	5.9343e-08	5.8416e-07	1.5235e-06	2.9505e-07	6.3014e-07	9.6407e-07	-7.7044e-07	1.8581e-06	5.0268e-07	4.9529e-07	2.1884e-06	-1.7734e-08	-1.7064e-07
0.032242	9.1376e-08	5.2186e-07	-1.037e-06	-1.5042e-06	3.5053e-06	1.9703e-06	-7.6973e-07	-3.0257e-06	-5.631e-07	2.5795e-06	2.5792e-06	-8.7516e-07	-8.1168e-07	7.796e-07	1.5322e-06	8.301e-07	5.9465e-07	6.999e-07	8.9942e-07	4.7953e-07	4.8286e-07	9.3452e-07	-3.3331e-07	1.4312e-06	4.6394e-07	7.0787e-07	1.5387e-06	3.6163e-07	3.3296e-08
0.042112	1.0156e-07	4.575e-07	-5.0719e-07	-7.4629e-07	2.0281e-06	9.2944e-07	-6.8551e-07	-1.9533e-06	4.1666e-08	1.438e-06	1.4462e-06	-5.6159e-07	-4.2193e-07	8.2964e-07	8.1116e-07	5.673e-07	7.5826e-07	9.3011e-07	4.662e-07	5.5476e-07	4.3164e-07	7.9095e-07	2.1405e-08	1.1303e-06	4.3328e-07	7.5766e-07	1.0427e-06	5.3338e-07	1.0629e-07
0.053298	-2.924e-08	3.59e-07	-2.4009e-07	-3.0985e-07	1.3414e-06	4.0679e-07	-5.5022e-07	-1.3122e-06	3.6798e-07	1.0033e-06	9.6971e-07	-1.9486e-07	-1.8514e-07	7.2204e-07	3.757e-07	3.0994e-07	6.821e-07	1.0005e-06	2.0332e-07	5.9142e-07	4.3548e-07	6.8301e-07	2.9482e-07	1.0019e-06	3.8433e-07	6.8988e-07	7.6e-07	5.9742e-07	9.5145e-08
0.0658	-1.2787e-07	2.4697e-07	-1.6439e-07	1.5481e-08	9.1143e-07	1.7588e-07	-3.3117e-07	-8.3457e-07	5.5425e-07	9.1553e-07	7.7275e-07	9.9777e-08	-6.7936e-08	5.2095e-07	1.0874e-07	2.1369e-07	4.7626e-07	8.1253e-07	6.8003e-08	5.8081e-07	4.6512e-07	5.7103e-07	4.6328e-07	8.9099e-07	2.8583e-07	5.835e-07	5.9962e-07	5.6175e-07	5.5114e-08
0.079618	-1.4981e-07	1.6579e-07	-2.2384e-07	1.7059e-07	6.1732e-07	1.5602e-07	-1.1827e-07	-4.8652e-07	6.0128e-07	9.8331e-07	7.3137e-07	2.215e-07	-1.7208e-08	3.3865e-07	6.4243e-08	2.6311e-07	2.4738e-07	4.8324e-07	3.6791e-08	5.0563e-07	4.9246e-07	4.303e-07	4.9519e-07	7.3925e-07	1.625e-07	4.9262e-07	4.9852e-07	4.3684e-07	2.9175e-09
0.094752	-1.1101e-07	1.2115e-07	-2.7673e-07	1.9047e-07	3.8778e-07	2.2296e-07	4.1223e-08	-1.8881e-07	5.7785e-07	1.0197e-06	7.0331e-07	1.9663e-07	5.251e-08	2.5071e-07	2.0178e-07	3.5884e-07	9.6311e-08	1.6534e-07	6.7728e-08	3.8916e-07	4.6623e-07	2.6957e-07	4.1931e-07	5.3674e-07	9.0581e-08	3.9654e-07	3.8748e-07	2.7832e-07	-3.2785e-08
0.1112	-3.6098e-08	9.2275e-08	-2.4725e-07	1.5252e-07	2.4218e-07	3.1626e-07	1.4697e-07	6.4791e-08	5.4349e-07	9.7129e-07	6.3635e-07	1.0914e-07	1.7102e-07	2.6326e-07	4.0322e-07	4.0448e-07	4.6717e-08	-5.3217e-08	1.2785e-07	2.6787e-07	3.8224e-07	1.3538e-07	2.9162e-07	3.1938e-07	1.0592e-07	2.6945e-07	2.5085e-07	1.3767e-07	-2.7242e-08
0.12897	5.8791e-08	7.4143e-08	-1.4051e-07	1.0059e-07	1.8687e-07	4.1765e-07	2.1746e-07	2.3854e-07	5.1361e-07	8.7124e-07	5.597e-07	5.2377e-08	2.9511e-07	3.2968e-07	5.471e-07	3.5727e-07	6.5921e-08	-1.5462e-07	1.924e-07	1.8509e-07	2.7771e-07	6.028e-08	1.6798e-07	1.3312e-07	1.8002e-07	1.3579e-07	1.3125e-07	4.0859e-08	1.7631e-08
0.14805	1.5272e-07	7.2012e-08	-1.4968e-08	5.7367e-08	1.982e-07	4.9849e-07	2.5921e-07	3.0555e-07	4.8374e-07	7.645e-07	5.0494e-07	6.2522e-08	3.6676e-07	3.9257e-07	5.4789e-07	2.4267e-07	1.07e-07	-1.7326e-07	2.3264e-07	1.5998e-07	2.0629e-07	5.6093e-08	7.6058e-08	1.6186e-08	2.3604e-07	4.9868e-08	7.028e-08	-2.2499e-08	7.1407e-08
0.16845	2.1758e-07	8.5081e-08	7.5257e-08	3.2446e-08	2.3787e-07	5.2331e-07	2.6098e-07	2.8447e-07	4.5159e-07	6.753e-07	4.8309e-07	1.1337e-07	3.5375e-07	4.2069e-07	4.139e-07	1.165e-07	1.3661e-07	-1.4578e-07	2.2507e-07	1.786e-07	1.8488e-07	1.0087e-07	2.1892e-08	-1.9357e-08	2.1791e-07	3.5138e-08	7.2683e-08	-4.5024e-08	9.8121e-08
0.19016	2.3086e-07	1.0761e-07	1.0836e-07	4.3916e-08	2.7763e-07	4.7274e-07	2.165e-07	2.1461e-07	4.178e-07	6.0179e-07	4.6741e-07	1.4907e-07	2.7364e-07	4.0212e-07	2.3119e-07	2.9092e-08	1.4263e-07	-9.3117e-08	1.6991e-07	2.0814e-07	1.8718e-07	1.5796e-07	9.1487e-09	9.5297e-09	1.3352e-07	6.6702e-08	1.0576e-07	-1.5662e-08	8.7464e-08
0.21319	1.9703e-07	1.3449e-07	9.9088e-08	9.2989e-08	3.0328e-07	3.679e-07	1.3691e-07	1.2101e-07	3.7907e-07	5.3116e-07	4.2307e-07	1.404e-07	1.6655e-07	3.3662e-07	9.5219e-08	-9.4438e-09	1.2945e-07	-2.3907e-08	1.0179e-07	2.121e-07	1.7832e-07	1.9458e-07	3.5911e-08	6.7766e-08	3.084e-08	1.0447e-07	1.2641e-07	4.9454e-08	5.642e-08
0.23754	1.4462e-07	1.5463e-07	7.2962e-08	1.5559e-07	3.1312e-07	2.5708e-07	4.7909e-08	1.9391e-08	3.2756e-07	4.5755e-07	3.3917e-07	9.6949e-08	7.1986e-08	2.3957e-07	4.0405e-08	-1.7665e-08	1.0614e-07	5.6261e-08	5.8155e-08	1.8115e-07	1.4049e-07	1.9996e-07	7.8428e-08	1.2078e-07	-3.2468e-08	1.2492e-07	1.2026e-07	1.1239e-07	2.8408e-08
0.2632	1.06e-07	1.5536e-07	4.5201e-08	1.9016e-07	3.1417e-07	1.8513e-07	-2.2959e-08	-7.6185e-08	2.6388e-07	3.8332e-07	2.3427e-07	3.8776e-08	1.265e-08	1.4495e-07	4.2292e-08	-2.631e-08	8.3178e-08	1.2383e-07	5.8457e-08	1.3138e-07	8.8163e-08	1.8208e-07	9.7899e-08	1.451e-07	-2.4687e-08	1.2054e-07	9.9259e-08	1.3936e-07	1.1435e-08
0.29018	8.8934e-08	1.3233e-07	2.2929e-08	1.7101e-07	3.1293e-07	1.6109e-07	-6.4394e-08	-1.4501e-07	1.9664e-07	3.1058e-07	1.3626e-07	-1.7918e-08	-5.9995e-09	8.4519e-08	5.5424e-08	-4.8363e-08	6.751e-08	1.502e-07	8.9889e-08	8.6932e-08	4.4815e-08	1.5422e-07	7.5198e-08	1.3796e-07	3.9551e-08	9.5789e-08	7.7674e-08	1.2459e-07	3.0849e-09
0.31847	7.7534e-08	9.4226e-08	4.2525e-11	9.9904e-08	2.9741e-07	1.5591e-07	-8.8012e-08	-1.7224e-07	1.3768e-07	2.4038e-07	6.2812e-08	-6.3011e-08	4.2959e-09	6.6772e-08	5.2949e-08	-7.9115e-08	5.7532e-08	1.2648e-07	1.2332e-07	5.709e-08	2.3833e-08	1.2507e-07	3.246e-08	1.1111e-07	1.175e-07	6.0071e-08	5.7852e-08	8.6663e-08	4.6776e-11
0.34808	5.8565e-08	5.0344e-08	-2.6668e-08	9.1116e-09	2.588e-07	1.3379e-07	-1.1455e-07	-1.5698e-07	8.9982e-08	1.7538e-07	1.292e-08	-9.1335e-08	2.316e-08	6.839e-08	3.1042e-08	-9.8898e-08	5.0561e-08	7.6978e-08	1.3052e-07	4.0491e-08	2.6816e-08	1.0508e-07	7.1209e-09	8.0786e-08	1.6194e-07	2.6588e-08	3.814e-08	4.8567e-08	5.4827e-10
0.37901	3.0404e-08	6.5002e-09	-5.6842e-08	-6.0075e-08	1.9908e-07	8.0823e-08	-1.5018e-07	-1.1305e-07	4.6141e-08	1.1599e-07	-1.9741e-08	-1.0027e-07	3.0034e-08	6.213e-08	9.1122e-10	-9.6289e-08	4.2627e-08	3.2744e-08	1.0088e-07	3.0061e-08	4.0396e-08	9.7307e-08	1.3457e-08	5.6611e-08	1.5459e-07	1.6129e-10	2.3494e-08	2.3887e-08	4.6091e-09
0.41125	3.2383e-09	-3.1562e-08	-7.9925e-08	-8.1284e-08	1.346e-07	1.0858e-08	-1.806e-07	-6.2752e-08	-4.1835e-10	6.2829e-08	-4.5704e-08	-9.8541e-08	1.8932e-08	3.9131e-08	-2.4468e-08	-7.7444e-08	3.1859e-08	1.1149e-08	4.7011e-08	2.3249e-08	4.3737e-08	9.5214e-08	3.2869e-08	4.0049e-08	1.0769e-07	-1.9585e-08	1.9509e-08	1.1756e-08	7.3303e-09
0.44481	-1.0735e-08	-5.4928e-08	-8.637e-08	-6.3023e-08	8.1009e-08	-5.2554e-08	-1.8692e-07	-2.856e-08	-4.8813e-08	1.6763e-08	-6.5808e-08	-9.4751e-08	-9.7972e-10	1.1856e-08	-3.8848e-08	-6.0706e-08	1.5734e-08	1.0151e-08	-1.0651e-08	1.9508e-08	2.4216e-08	8.1044e-08	3.8762e-08	2.5699e-08	5.0586e-08	-3.4078e-08	2.2114e-08	3.7097e-09	2.1874e-09
0.47968	-8.552e-09	-5.7431e-08	-7.4372e-08	-3.0666e-08	4.3834e-08	-9.3308e-08	-1.6894e-07	-2.165e-08	-9.0372e-08	-2.4727e-08	-8.1128e-08	-9.1202e-08	-1.6651e-08	-4.3811e-09	-4.2229e-08	-6.0082e-08	-9.7078e-09	1.5479e-08	-5.3756e-08	1.6992e-08	-9.3439e-09	4.572e-08	2.1081e-08	6.5684e-09	7.8441e-09	-4.1101e-08	1.9559e-08	-7.7928e-09	-1.3634e-08
0.51587	-3.0212e-09	-4.3832e-08	-5.8116e-08	-1.1888e-08	2.3036e-08	-1.0853e-07	-1.4221e-07	-4.0172e-08	-1.1715e-07	-5.9436e-08	-9.2944e-08	-8.7005e-08	-2.6265e-08	-8.1175e-09	-4.4485e-08	-7.3617e-08	-4.2275e-08	1.1324e-08	-7.5613e-08	9.7688e-09	-3.7436e-08	5.2392e-10	-1.1183e-08	-2.0514e-08	-1.2381e-08	-3.8308e-08	5.3189e-09	-2.3546e-08	-3.2156e-08
0.55338	-5.1609e-09	-2.5684e-08	-4.9484e-08	-1.146e-08	1.0724e-08	-1.0691e-07	-1.2034e-07	-6.9667e-08	-1.2714e-07	-8.2541e-08	-1.0281e-07	-7.9957e-08	-3.7024e-08	-1.1764e-08	-4.8574e-08	-9.1503e-08	-7.2692e-08	-5.5164e-09	-7.9084e-08	-6.8895e-09	-4.8104e-08	-3.2381e-08	-4.0032e-08	-4.8283e-08	-1.7205e-08	-2.6614e-08	-1.6551e-08	-3.9479e-08	-4.0466e-08
0.5922	-1.434e-08	-1.2107e-08	-4.8705e-08	-2.0072e-08	2.0881e-09	-9.9774e-08	-1.0156e-07	-9.5087e-08	-1.2162e-07	-8.9423e-08	-1.0663e-07	-7.1278e-08	-5.2708e-08	-2.3964e-08	-5.3143e-08	-1.0401e-07	-8.8281e-08	-2.4919e-08	-6.9556e-08	-3.1815e-08	-4.1415e-08	-4.3353e-08	-5.2514e-08	-6.2919e-08	-1.5922e-08	-9.9373e-09	-3.5684e-08	-5.1185e-08	-3.285e-08
0.63234	-2.4822e-08	-6.1375e-09	-4.7728e-08	-2.5915e-08	-4.6528e-09	-9.0985e-08	-8.0817e-08	-1.0407e-07	-1.0151e-07	-7.8552e-08	-9.7509e-08	-6.3647e-08	-6.9773e-08	-4.3039e-08	-5.3955e-08	-1.0488e-07	-8.4544e-08	-3.4383e-08	-5.3645e-08	-5.5712e-08	-2.7311e-08	-3.9016e-08	-4.596e-08	-5.8586e-08	-1.2925e-08	5.7554e-09	-4.2745e-08	-5.6419e-08	-1.4625e-08
0.67379	-3.9371e-08	-6.0441e-09	-4.3629e-08	-2.9409e-08	-1.0273e-08	-7.5475e-08	-6.1538e-08	-9.5251e-08	-7.1694e-08	-5.6432e-08	-7.2834e-08	-5.6825e-08	-8.1343e-08	-5.9094e-08	-4.9989e-08	-9.3268e-08	-6.9933e-08	-3.2647e-08	-3.789e-08	-6.8593e-08	-1.4921e-08	-3.2096e-08	-2.6819e-08	-4.1927e-08	-1.1506e-08	1.3982e-08	-3.8033e-08	-5.5258e-08	7.6141e-10
0.71656	-5.5152e-08	-7.3462e-09	-3.8474e-08	-3.3883e-08	-1.229e-08	-5.1003e-08	-5.1401e-08	-7.6951e-08	-4.1045e-08	-3.3151e-08	-4.1828e-08	-5.0552e-08	-8.3491e-08	-6.6029e-08	-4.2751e-08	-6.9731e-08	-5.2476e-08	-2.7404e-08	-2.4856e-08	-6.3887e-08	-9.4484e-09	-2.8606e-08	-4.6841e-09	-2.3025e-08	-1.2587e-08	1.3885e-08	-2.883e-08	-4.8921e-08	4.5574e-09
0.76065	-5.5741e-08	-6.0501e-09	-3.233e-08	-4.0999e-08	-1.1083e-08	-2.4538e-08	-4.9669e-08	-5.9971e-08	-1.8572e-08	-1.6649e-08	-1.7542e-08	-4.6361e-08	-7.3721e-08	-6.2145e-08	-3.5033e-08	-3.9843e-08	-3.5158e-08	-2.4326e-08	-1.3549e-08	-4.1878e-08	-9.0348e-09	-2.7617e-08	1.1964e-08	-5.3001e-09	-1.3953e-08	1.1474e-08	-2.0341e-08	-3.8414e-08	-3.6285e-09
0.80605	-3.9044e-08	-5.3012e-09	-2.6703e-08	-4.8335e-08	-7.3182e-09	-2.7817e-09	-4.8949e-08	-4.7762e-08	-9.2155e-09	-1.2604e-08	-5.0616e-09	-4.076e-08	-5.4262e-08	-5.0721e-08	-3.0426e-08	-1.5724e-08	-1.9694e-08	-2.2672e-08	-7.6258e-09	-1.2765e-08	-8.2277e-09	-2.6264e-08	2.1849e-08	7.3819e-09	-1.5271e-08	6.9176e-09	-1.3692e-08	-2.7158e-08	-1.5661e-08
0.85277	-1.4209e-08	-7.4762e-09	-2.1623e-08	-5.0893e-08	-2.7114e-09	9.1208e-09	-4.4286e-08	-4.0546e-08	-1.2766e-08	-2.1286e-08	-2.3073e-10	-3.3185e-08	-3.1702e-08	-3.3645e-08	-2.9756e-08	-5.4291e-09	-7.3262e-09	-1.91e-08	-8.9971e-09	9.6851e-09	-1.763e-09	-2.3349e-08	2.7398e-08	1.1622e-08	-1.3151e-08	-3.2338e-10	-5.2599e-09	-1.7431e-08	-2.1946e-08
0.9008	1.0775e-08	-1.1379e-08	-1.3098e-08	-4.3199e-08	2.2579e-09	7.961e-09	-3.801e-08	-4.1123e-08	-2.3871e-08	-3.4955e-08	9.5187e-10	-2.8675e-08	-1.2389e-08	-1.4723e-08	-2.966e-08	-6.5866e-09	3.1588e-09	-1.0525e-08	-1.2951e-08	1.8578e-08	1.2812e-08	-1.8195e-08	2.7922e-08	1.1236e-08	-6.4621e-09	-5.8828e-09	7.2704e-09	-7.8981e-09	-1.9316e-08
0.95015	1.9868e-08	-1.3904e-08	-4.4005e-09	-2.8236e-08	4.7606e-09	-1.2864e-09	-3.6481e-08	-4.6698e-08	-3.3119e-08	-4.3668e-08	-1.3404e-09	-2.7322e-08	-3.3335e-09	-1.6752e-09	-2.5829e-08	-1.2831e-08	9.2327e-09	-1.0584e-09	-1.5206e-08	1.3375e-08	2.8267e-08	-7.3667e-09	2.3021e-08	7.1861e-09	1.4037e-10	-1.0537e-08	2.0927e-08	-9.8951e-10	-1.0946e-08
1.0008	1.6872e-08	-1.3237e-08	2.4462e-09	-1.2975e-08	3.3642e-09	-1.3718e-08	-3.9802e-08	-5.3441e-08	-3.1327e-08	-3.9759e-08	-8.4321e-09	-2.7705e-08	-3.9291e-09	1.1508e-09	-1.5727e-08	-1.6763e-08	9.677e-09	4.1114e-09	-1.3608e-08	3.3484e-09	3.7341e-08	8.3918e-09	1.3074e-08	3.3701e-09	4.4879e-09	-1.2108e-08	2.9352e-08	1.8973e-09	-1.9375e-09
1.0528	1.1584e-08	-1.2212e-08	3.6969e-09	-3.6388e-09	-1.6372e-09	-2.3911e-08	-4.2167e-08	-5.6574e-08	-1.8044e-08	-2.4054e-08	-1.7226e-08	-2.7021e-08	-8.7567e-09	-3.3824e-09	-2.0283e-09	-1.5944e-08	5.7452e-09	2.7691e-09	-8.7976e-09	-3.216e-09	3.6258e-08	2.2009e-08	1.528e-09	2.5965e-09	6.5677e-09	-1.0038e-08	2.8162e-08	3.6231e-10	5.5424e-09
1.1061	6.1537e-09	-1.3938e-08	-2.7629e-09	-1.9327e-09	-7.741e-09	-2.6377e-08	-4.0171e-08	-5.2721e-08	-1.1069e-09	-6.4599e-09	-2.178e-08	-2.2529e-08	-1.37e-08	-9.1245e-09	9.5241e-09	-1.294e-08	-3.7107e-10	-2.9828e-09	-4.9656e-09	-5.12e-09	2.5332e-08	2.6432e-08	-6.1295e-09	3.1046e-09	6.7755e-09	-7.9877e-09	1.8317e-08	-5.2281e-09	1.2167e-08
1.1607	6.0271e-09	-1.6061e-08	-9.5924e-09	-3.1496e-09	-9.864e-09	-2.2566e-08	-3.3406e-08	-4.4341e-08	1.0068e-08	6.7534e-09	-1.9062e-08	-1.6615e-08	-1.5201e-08	-1.0525e-08	1.5056e-08	-8.8778e-09	-2.9663e-09	-8.4486e-09	-2.0884e-09	-4.1471e-09	1.1473e-08	1.9499e-08	-7.0695e-09	6.4242e-09	6.6693e-09	-4.684e-09	6.3754e-09	-1.1198e-08	1.7514e-08
1.2166	7.0846e-09	-1.3968e-08	-1.098e-08	-2.8811e-09	-6.4956e-09	-1.4873e-08	-2.5452e-08	-3.312e-08	1.2706e-08	1.2895e-08	-1.1654e-08	-9.5936e-09	-1.2427e-08	-8.9959e-09	1.3504e-08	-4.476e-09	-1.013e-09	-1.0131e-08	2.0928e-10	-4.2574e-09	4.164e-10	7.6806e-09	-2.6341e-09	9.7141e-09	6.2674e-09	-4.4851e-10	-1.4504e-09	-1.5509e-08	2.0985e-08
1.2739	9.8843e-09	-6.2105e-09	-4.4199e-09	-3.7835e-10	9.8412e-10	-8.5251e-09	-1.828e-08	-2.2817e-08	1.0293e-08	1.4724e-08	-2.9366e-09	-2.8342e-09	-5.7458e-09	-7.6127e-09	8.7003e-09	6.0168e-10	3.4339e-09	-6.5172e-09	4.0983e-09	-5.1249e-09	-2.4672e-09	-2.6301e-09	2.5138e-09	1.1725e-08	7.0691e-09	6.1985e-09	-4.2102e-09	-1.5588e-08	2.1941e-08
1.3325	1.0029e-08	2.5933e-09	3.2288e-09	1.2506e-09	7.4002e-09	-5.0817e-09	-1.3762e-08	-1.4209e-08	7.6248e-09	1.3207e-08	4.9154e-09	3.7034e-09	1.7078e-09	-8.2898e-09	4.3002e-09	4.9282e-09	6.6892e-09	1.5904e-09	1.0004e-08	-5.2693e-09	8.6929e-10	-7.9173e-09	3.2751e-09	9.4755e-09	9.8607e-09	1.2485e-08	-4.4741e-09	-1.2589e-08	2.0974e-08
1.3923	7.2987e-09	7.3147e-09	7.15e-09	4.6888e-10	9.026e-09	-4.0653e-09	-1.1649e-08	-8.3359e-09	7.4293e-09	9.5434e-09	1.1322e-08	8.6112e-09	6.9255e-09	-8.8452e-09	2.6159e-09	7.1736e-09	7.0197e-09	1.0337e-08	1.6283e-08	-2.9313e-09	7.1606e-09	-9.568e-09	-2.1247e-09	4.5751e-09	1.3832e-08	1.6015e-08	-4.21e-09	-7.7964e-09	1.7383e-08
1.4535	3.1145e-09	8.1548e-09	7.3738e-09	-8.4928e-10	5.6376e-09	-2.2845e-09	-1.0813e-08	-4.5125e-09	9.2999e-09	5.7045e-09	1.4807e-08	1.1472e-08	8.8875e-09	-6.7346e-09	2.8732e-09	7.7551e-09	5.781e-09	1.4947e-08	1.8834e-08	1.1404e-09	1.2266e-08	-1.0498e-08	-9.6919e-09	-7.645e-10	1.6702e-08	1.5302e-08	-3.1004e-09	-3.8069e-09	1.0468e-08
1.516	1.3262e-09	8.4768e-09	8.4556e-09	-5.2348e-10	-4.3532e-10	2.1235e-09	-9.5637e-09	-2.9775e-09	1.0854e-08	3.9995e-09	1.4394e-08	1.2197e-08	9.2882e-09	-1.9442e-09	3.5279e-09	7.8909e-09	5.162e-09	1.3673e-08	1.4865e-08	4.8713e-09	1.5007e-08	-1.1245e-08	-1.4383e-08	-3.2351e-09	1.6734e-08	1.1193e-08	-9.2919e-10	-7.2959e-10	5.7585e-10
1.5799	1.0709e-09	9.8151e-09	1.1973e-08	1.5444e-09	-6.1044e-09	8.4268e-09	-7.6271e-09	-3.2046e-09	9.6361e-09	5.2104e-09	1.0908e-08	1.1471e-08	9.3808e-09	3.0689e-09	3.0898e-09	8.4001e-09	6.6724e-09	8.6883e-09	5.7927e-09	6.6477e-09	1.5488e-08	-1.1199e-08	-1.343e-08	-2.1023e-09	1.358e-08	5.3527e-09	1.586e-09	2.4975e-09	-9.0495e-09
1.645	-4.9055e-10	1.0308e-08	1.4905e-08	3.3605e-09	-9.4115e-09	1.3144e-08	-5.6471e-09	-3.7352e-09	5.8259e-09	8.1027e-09	7.0514e-09	1.0071e-08	9.4556e-09	6.6505e-09	1.8783e-09	9.2581e-09	9.4854e-09	3.6264e-09	-3.1817e-09	6.9335e-09	1.398e-08	-9.0222e-09	-7.5782e-09	1.1454e-09	8.8892e-09	-2.1087e-10	3.2028e-09	6.8526e-09	-1.4557e-08
1.7115	-6.7883e-09	8.7361e-09	1.3191e-08	4.9357e-09	-9.5602e-09	1.3666e-08	-4.2777e-09	-2.9805e-09	2.253e-09	1.1424e-08	4.8684e-09	8.7635e-09	8.6374e-09	8.9441e-09	1.5698e-10	1.0328e-08	1.2298e-08	6.7165e-10	-7.5184e-09	6.445e-09	1.0555e-08	-5.3883e-09	7.9894e-10	4.2255e-09	5.0027e-09	-4.0726e-09	3.9742e-09	9.9339e-09	-1.4454e-08
1.7792	-1.529e-08	5.3206e-09	7.7132e-09	7.0617e-09	-7.4478e-09	1.0401e-08	-3.5822e-09	-5.1719e-10	2.0352e-09	1.4366e-08	4.1879e-09	7.1208e-09	6.9807e-09	1.0553e-08	-1.5843e-09	1.0905e-08	1.2732e-08	-2.6542e-10	-6.8792e-09	5.614e-09	6.6173e-09	-1.7744e-09	8.9701e-09	5.9102e-09	2.8379e-09	-4.5889e-09	4.6435e-09	9.7406e-09	-1.0625e-08
1.8483	-2.0523e-08	2.1834e-09	1.2376e-09	8.9013e-09	-3.8464e-09	6.2137e-09	-3.2434e-09	3.0897e-09	4.7818e-09	1.5187e-08	4.0202e-09	5.8288e-09	5.8624e-09	1.0612e-08	-2.691e-09	1.004e-08	8.9028e-09	6.2067e-11	-4.1958e-09	3.5905e-09	2.6016e-09	1.8466e-09	1.3506e-08	5.7034e-09	2.005e-09	-2.3057e-09	5.3353e-09	5.9044e-09	-5.9361e-09
1.9187	-1.6918e-08	-1.5118e-10	-2.0858e-09	6.6926e-09	6.5083e-10	3.0667e-09	-2.9768e-09	5.9313e-09	7.9863e-09	1.3904e-08	3.5406e-09	4.3929e-09	6.1007e-09	8.8727e-09	-2.1577e-09	6.811e-09	8.7903e-10	1.2739e-09	-2.2924e-09	1.1257e-09	-4.9546e-10	6.0279e-09	1.2613e-08	4.4645e-09	7.7564e-10	2.3886e-09	5.4369e-09	3.237e-09	-2.0269e-09
1.9905	-7.1261e-09	-8.3982e-10	-3.8341e-09	-4.6144e-10	5.9446e-09	2.2822e-09	-2.1556e-09	8.3356e-09	8.1073e-09	9.3481e-09	2.5868e-09	4.5261e-09	7.8894e-09	5.3332e-09	-3.4813e-10	1.7173e-09	-8.7367e-09	2.6844e-09	-1.9502e-09	-1.7645e-09	-4.231e-09	1.1569e-08	7.2958e-09	9.4926e-10	-1.9141e-09	6.6549e-09	4.3294e-09	2.9481e-09	1.3302e-09
2.0635	5.53e-09	-1.9916e-09	-2.003e-09	-1.0193e-08	1.0686e-08	2.6062e-09	-8.3983e-10	7.6128e-09	6.9645e-09	7.0733e-09	2.2128e-09	2.9668e-09	8.9742e-09	2.9885e-09	2.8935e-09	-3.1267e-09	-1.4918e-08	4.6453e-09	-2.0892e-09	-2.6102e-09	-4.957e-09	1.5145e-08	2.2874e-09	-1.5691e-09	-5.7677e-09	1.0672e-08	2.887e-09	7.5791e-09	3.6671e-09
2.1378	9.4523e-09	-2.3753e-09	-3.4326e-09	-1.4739e-08	1.269e-08	4.472e-09	8.216e-10	7.4746e-09	3.8081e-09	4.0147e-09	2.1372e-09	2.9475e-09	9.3387e-09	7.4745e-10	4.3156e-09	-5.6615e-09	-1.4858e-08	6.327e-09	-9.9361e-10	-4.1234e-09	-6.2649e-09	1.5731e-08	-1.3384e-09	-4.4688e-09	-8.3414e-09	9.6318e-09	1.1813e-09	7.5654e-09	5.1384e-09
2.2135	1.3748e-08	-6.6226e-09	2.3152e-09	-1.6135e-08	1.0655e-08	4.1488e-09	1.2997e-09	1.4494e-09	5.0764e-09	9.5151e-09	3.3254e-09	-4.1499e-09	6.8954e-09	2.3125e-09	6.8085e-09	-6.2142e-09	-9.4248e-09	7.7716e-09	1.5794e-09	-1.8816e-09	6.2231e-10	1.011e-08	-7.4136e-10	-3.6599e-10	-8.5346e-09	9.9908e-09	1.0374e-09	1.2412e-08	3.9107e-09
2.2905	4.207e-09	-5.8924e-09	-3.3521e-09	-8.9918e-09	6.4269e-09	5.0513e-09	1.9511e-09	3.1016e-09	1.6749e-09	4.5781e-09	2.8158e-09	-1.9429e-09	6.1672e-09	4.7345e-10	4.4923e-09	-4.9954e-09	-4.2708e-09	6.1791e-09	3.6713e-09	-4.2333e-09	-1.3157e-09	6.2964e-09	-2.0053e-09	-1.4323e-09	-5.249e-09	1.8605e-09	-1.7572e-10	3.1958e-09	2.5098e-09
2.3688	1.9185e-08	-1.2319e-08	1.6073e-08	-1.2173e-08	1.104e-09	-1.4091e-09	-5.1435e-10	-1.1154e-08	9.9752e-09	1.9993e-08	3.6928e-09	-1.7202e-08	-2.5918e-10	7.2374e-09	8.7293e-09	-4.3809e-09	-1.4501e-10	4.9644e-09	3.8772e-09	5.7931e-09	1.5721e-08	-2.8388e-09	3.4377e-09	1.1201e-08	-2.9518e-09	1.0112e-08	1.9812e-09	2.0782e-08	-1.7887e-09
