# Supplementary material for: Capturing electron-driven chiral dynamics in UV-excited molecules
Source: Nature. 2024 May 22;630(8015):109–15. doi: 10.1038/s41586-024-07415-y (PMC11153151; doi:10.1038/s41586-024-07415-y)
Supplement: Supplementary file 8 — Source Data Extended Data Fig. 3 [file 41586_2024_7415_MOESM8_ESM.xlsx]

## Sheet: EDFig3a
Delay (fs)	b1	b1_err	b3	b3_err	b5	b5_err
-16	0.000316261	0.0172604	-0.0113858	0.010574	-1.70522e-08	3.79911e-08
-13	0.016075	0.0207345	-0.000499544	0.00964676	4.6208e-09	9.01477e-09
-10	-0.015223	0.0128894	-0.0100298	0.0111985	-5.89011e-08	5.41082e-08
-7	-0.023468	0.00975086	-0.00684114	0.00582269	-2.0246e-08	2.77985e-08
-4	0.0469506	0.0221157	-0.0168989	0.00779588	-3.23301e-08	3.64526e-08
-1	0.0289269	0.0100153	-0.00490751	0.00518966	-2.20609e-08	4.74743e-08
2	-0.016716	0.0160147	-0.0160379	0.0133103	8.39302e-09	3.51391e-08
5	-0.0522349	0.00386618	-0.0290182	0.0136186	-7.50545e-08	3.56825e-08
8	-0.0070362	0.0159384	-0.0287074	0.0145817	5.53698e-08	7.16038e-08
11	0.0476783	0.00647828	-0.0061432	0.0110764	-4.64099e-08	4.09037e-08
14	0.0373075	0.00586581	-0.0152773	0.00655605	-3.84681e-08	9.91109e-08
17	-0.0141497	0.00336279	-0.0304184	0.0148063	-9.84742e-08	4.94095e-08
20	-0.0117609	0.00759297	-0.0124943	0.0111119	3.75258e-08	7.90164e-08
23	0.0128494	0.00703971	-0.00549401	0.0166843	3.26508e-08	4.70669e-08
26	0.0265179	0.00637284	0.0137068	0.0132616	-9.25477e-08	4.12008e-08
29	0.0127222	0.0109826	0.00511515	0.00763124	-4.15828e-08	6.3712e-08
32	0.00402744	0.0089201	-0.024127	0.00740774	-3.33142e-08	5.73126e-08
35	0.0168941	0.00671644	0.000910711	0.0121268	-1.82316e-08	4.15717e-08
38	0.0123429	0.00579384	-0.00368033	0.0202705	-2.31504e-08	9.78509e-08
41	0.00794096	0.00742128	-0.0180417	0.00725717	-9.415e-09	4.55624e-08
44	0.0105775	0.0092673	0.0137302	0.0171338	5.35031e-08	2.3103e-08
47	0.0119767	0.00295482	-0.0115303	0.0142848	2.30736e-08	3.90412e-08
50	0.00774926	0.00913193	0.00131668	0.00703263	-3.95553e-08	6.06579e-08
53	0.0239319	0.0106876	-0.01693	0.0115349	-4.26558e-08	3.7089e-08
56	0.00636712	0.00667775	0.00772633	0.0102361	-2.11572e-08	3.32618e-08
59	0.0107679	0.00513777	-0.00906387	0.0150997	-7.28767e-08	6.69433e-08
62	0.0273436	0.00567269	-0.00102159	0.0108943	1.32163e-08	5.20823e-08
65	0.00917975	0.00716184	-0.0117536	0.0100459	-7.00652e-08	4.28217e-08

## Sheet: EDFig3b
Delay (fs)	b1	b1_err	b3	b3_err	b5	b5_err
-16	0.00942293	0.00712357	-0.0127407	0.00687499	-1.66166e-09	7.35104e-09
-13	0.0148115	0.00745188	0.00824169	0.00795467	2.09328e-09	7.65219e-09
-10	-0.00195798	0.00466023	0.000336688	0.00919505	1.44618e-08	8.42144e-09
-7	0.00913014	0.00562643	0.00137311	0.00299331	9.82449e-09	1.06741e-08
-4	0.0270696	0.0110312	-0.00632992	0.00783659	-5.92468e-09	4.8435e-09
-1	0.0284303	0.00343325	-0.0264542	0.00957423	2.09184e-08	1.03883e-08
2	0.00558958	0.0115432	-0.0328663	0.00815221	1.02048e-08	4.9851e-09
5	-0.00399587	0.00330272	-0.0494652	0.0145102	-2.12621e-08	5.0794e-09
8	0.0346014	0.00490344	-0.0224043	0.00508375	1.15755e-08	1.07252e-08
11	0.058388	0.00457479	-0.0306194	0.00722107	-5.32594e-09	8.73817e-09
14	0.0392343	0.00782861	-0.0198428	0.0111108	-1.60925e-08	6.24833e-09
17	0.0111039	0.00571342	-0.00111973	0.00967266	-1.64248e-08	1.68626e-08
20	0.0147887	0.00995349	-0.0145658	0.0123307	-2.5848e-08	1.45471e-08
23	0.0283187	0.00545539	0.000399721	0.0064382	-2.13943e-08	1.0713e-08
26	0.0275357	0.00682228	-0.00423226	0.0121451	-1.88744e-08	1.00611e-08
29	0.0166578	0.00473535	0.0145871	0.0143842	-1.22017e-08	1.24932e-08
32	0.0132905	0.00706102	0.00845682	0.0131731	-3.33458e-09	2.61012e-08
35	0.00225626	0.00779028	0.0212079	0.0146428	-5.44013e-09	1.35409e-08
38	0.00633818	0.00454062	-0.0190587	0.0143796	-1.3556e-08	1.8115e-08
41	0.01983	0.00450011	0.00526801	0.0103074	1.32407e-09	2.27501e-09
44	0.0176211	0.00461783	-0.0080527	0.00585435	-1.40097e-08	2.15128e-08
47	0.0112424	0.0054756	-0.00437542	0.00481786	-4.72788e-09	1.50852e-08
50	0.017882	0.00511557	0.0198968	0.00820465	1.24984e-08	8.69456e-09
53	0.0169895	0.0043719	0.00800832	0.00178498	-8.08802e-09	1.39725e-08
56	0.0122638	0.00448939	0.0137178	0.00585932	-2.55517e-10	9.0941e-09
59	0.0108452	0.00525193	-0.00425037	0.00525761	-1.73728e-08	8.97782e-09
62	0.0172332	0.0062206	-0.000160429	0.00671939	-6.62217e-09	6.44117e-09
65	0.0101139	0.00341447	0.003454	0.00302796	-1.2906e-08	8.59577e-09

## Sheet: EDFig3c
Delay (fs)	b1	b1_err	b3	b3_err	b5	b5_err
-16	0.00551998	0.00522748	0.008293	0.00303179	-2.25146e-09	1.76453e-09
-13	0.00640438	0.00899279	0.0056515	0.00701141	-4.26955e-09	4.57399e-09
-10	-0.00884153	0.00876202	-0.00687081	0.00880687	2.75807e-09	3.05796e-09
-7	-0.00148087	0.00315283	0.0049899	0.00674317	4.09701e-09	1.98962e-09
-4	0.0188231	0.00875423	-0.0215122	0.00792749	3.88017e-09	5.41773e-09
-1	0.000843997	0.00345456	0.00669168	0.00704544	-4.98289e-09	5.14482e-09
2	-0.0272055	0.00842903	0.00742921	0.00366108	-5.52624e-09	3.45955e-09
5	-0.0234592	0.00253219	-0.00282231	0.0121707	-3.44483e-09	1.80065e-09
8	-0.00326961	0.0040639	0.00593997	0.00456428	8.85584e-09	1.94094e-09
11	0.00935454	0.00503149	0.00152604	0.00650936	4.18704e-09	3.35432e-09
14	-0.0116634	0.00477432	-0.00735153	0.00899269	-4.75447e-09	4.01612e-09
17	-0.0187664	0.00331549	-0.00243872	0.0110781	8.66297e-09	3.68968e-09
20	-0.00715065	0.00353391	-0.00256087	0.00249834	-2.18396e-09	4.20271e-09
23	0.00112809	0.00392835	-0.0101705	0.00406203	-5.00639e-09	4.74136e-09
26	-0.0073172	0.00553728	-0.00322699	0.00847704	1.6122e-09	2.7193e-09
29	-0.0166478	0.00846629	0.0144402	0.00403033	7.54284e-10	5.43692e-09
32	-0.00517991	0.00371883	-0.00314731	0.00635667	2.10439e-09	3.337e-09
35	0.000950633	0.00447984	-0.0146132	0.00147613	4.06559e-09	2.26888e-09
38	-0.00417482	0.00511031	-0.0142922	0.00535735	-4.59209e-09	3.12897e-09
41	-0.000458377	0.00291247	-0.0126329	0.0106866	-1.6997e-09	3.68244e-09
44	0.000842744	0.00516441	-0.00615912	0.00732634	-2.70176e-09	4.53185e-09
47	0.00521135	0.00155399	-0.0215052	0.00810965	-2.80514e-09	1.11983e-09
50	0.00232286	0.00318396	0.00677211	0.00942698	1.1885e-09	2.14866e-09
53	0.00287741	0.00257816	-0.00739743	0.00441939	-1.87708e-09	3.397e-09
56	0.0100949	0.00283544	-0.0024274	0.00944593	2.70306e-09	1.92538e-09
59	-0.000847697	0.00486465	-0.00232332	0.00379766	-1.21839e-09	1.82345e-09
62	0.00378867	0.00298928	0.00903912	0.00414988	2.56184e-09	2.69667e-09
65	0.00339799	0.00460224	0.00715991	0.00688401	-1.73082e-09	1.69398e-09
