# Supplementary material for: Capturing electron-driven chiral dynamics in UV-excited molecules
Source: Nature. 2024 May 22;630(8015):109–15. doi: 10.1038/s41586-024-07415-y (PMC11153151; doi:10.1038/s41586-024-07415-y)
Supplement: Supplementary file 9 — Source Data Extended Data Fig. 4 [file 41586_2024_7415_MOESM9_ESM.xlsx]

## Sheet: EDFig4a
Delay (fs) R-ML	MP-PECD R-ML	Errorbar R-ML	Delay (fs) S-ML	MP-PECD S-ML	Errorbar S-ML
-24	-0.0006	0.0173	-16	0.0063	0.0321
-21	-0.0032	0.0357	-13	0.0324	0.0399
-18	-0.0207	0.0195	-10	-0.0254	0.0259
-15	-0.0376	0.0304	-7	-0.0435	0.019
-12	-0.0629	0.0261	-4	0.1024	0.044
-9	-0.034	0.0332	-1	0.0603	0.0176
-6	0.0041	0.0121	2	-0.0254	0.0264
-3	0.0257	0.0358	5	-0.09	0.0043
0	-0.0387	0.0778	8	0.0003	0.0277
3	-0.031	0.0855	11	0.0984	0.0163
6	0.0678	0.0208	14	0.0823	0.0122
9	-0.0691	0.0664	17	-0.0131	0.01
12	-0.0145	0.0964	20	-0.0173	0.0143
15	0.0319	0.0589	23	0.0284	0.0143
18	0.0097	0.0261	26	0.0462	0.0136
21	-0.0047	0.047	29	0.0229	0.0183
24	-0.0582	0.0486	32	0.0201	0.0179
27	-0.0254	0.0247	35	0.0333	0.019
30	-0.0079	0.0394	38	0.0265	0.0074
33	-0.0247	0.027	41	0.0249	0.0178
36	-0.0362	0.0389	44	0.0143	0.0163
39	-0.0067	0.0342	47	0.0297	0.0127
42	-0.0354	0.0319	50	0.0148	0.0173
			53	0.0563	0.0192
			56	0.0089	0.0152
			59	0.0261	0.0129
			62	0.0552	0.0095
			65	0.0242	0.013

## Sheet: EDFig4b
Delay (fs) R-ML	MP-PECD R-ML	Errorbar R-ML	Delay (fs) S-ML	MP-PECD S-ML	Errorbar S-ML
-24	-0.0058	0.0084	-16	0.0252	0.0123
-21	-0.0159	0.0076	-13	0.0255	0.0171
-18	-0.0315	0.0129	-10	-0.0041	0.0126
-15	-0.0192	0.023	-7	0.0176	0.0113
-12	-0.0618	0.0138	-4	0.0573	0.0253
-9	-0.0075	0.0266	-1	0.0701	0.0103
-6	-0.0182	0.0139	2	0.0276	0.0233
-3	-0.0661	0.0236	5	0.0167	0.0031
0	-0.0739	0.0231	8	0.0804	0.012
3	-0.1163	0.0301	11	0.1321	0.0114
6	-0.036	0.0317	14	0.0884	0.0195
9	-0.1048	0.0381	17	0.0228	0.0118
12	-0.1063	0.0317	20	0.0369	0.016
15	-0.0881	0.0226	23	0.0564	0.0109
18	-0.1285	0.047	26	0.0572	0.0181
21	-0.0926	0.0266	29	0.026	0.0054
24	-0.0445	0.0236	32	0.0224	0.0101
27	-0.0228	0.0291	35	-0.0061	0.0109
30	-0.0131	0.0227	38	0.0222	0.0072
33	0.0237	0.0248	41	0.037	0.0103
36	-0.0161	0.0257	44	0.0393	0.0083
39	-0.0674	0.0092	47	0.0247	0.0113
42	-0.0222	0.0213	50	0.0258	0.0101
			53	0.03	0.0085
			56	0.0177	0.0097
			59	0.0238	0.0122
			62	0.0345	0.0146
			65	0.0185	0.0066

## Sheet: EDFig4c
Delay (fs) R-ML	MP-PECD R-ML	Errorbar R-ML	Delay (fs) S-ML	MP-PECD S-ML	Errorbar S-ML
-24	-0.0029	0.0052	-16	0.0069	0.011
-21	-0.0216	0.0075	-13	0.01	0.0213
-18	-0.0133	0.0087	-10	-0.0142	0.0184
-15	-0.0007	0.0115	-7	-0.0055	0.0081
-12	-0.0069	0.0037	-4	0.0484	0.0208
-9	-0.0063	0.0072	-1	-0.0017	0.0094
-6	0.026	0.0047	2	-0.0581	0.0182
-3	0.0293	0.0155	5	-0.0455	0.0104
0	0.0882	0.0223	8	-0.0095	0.0093
3	0.1412	0.025	11	0.0179	0.0118
6	0.0671	0.0178	14	-0.0197	0.0122
9	0.0513	0.0153	17	-0.0363	0.0095
12	0.0918	0.0147	20	-0.013	0.0067
15	0.0737	0.008	23	0.0073	0.0083
18	0.0404	0.0138	26	-0.013	0.0108
21	0.0069	0.0085	29	-0.0405	0.0182
24	0.0269	0.0079	32	-0.0088	0.0088
27	0.0555	0.0111	35	0.0092	0.0093
30	0.0251	0.0075	38	-0.0012	0.0123
33	0.0286	0.0124	41	0.0054	0.0101
36	-0.0004	0.0073	44	0.0048	0.0122
39	0.0316	0.009	47	0.0212	0.0035
42	0.0157	0.0064	50	0.0013	0.0098
			53	0.0095	0.007
			56	0.0214	0.0091
			59	-0.0005	0.0106
			62	0.0031	0.0052
			65	0.0032	0.0091

## Sheet: EDFig4d
Frequency (meV)	FFT power spectrum S-ML (a.u.)	FFT power spectrum R-ML (a.u.)
0	0	8e-33
2.698	0.0001	1.21e-06
5.396	0.0005	4.93e-06
8.093	0.0011	1.14e-05
10.79	0.002	2.09e-05
13.49	0.0031	3.41e-05
16.19	0.0046	5.14e-05
18.88	0.0062	7.38e-05
21.58	0.0082	0.0001019
24.28	0.0104	0.0001368
26.98	0.0129	0.0001795
29.68	0.0156	0.0002311
32.37	0.0186	0.0002929
35.07	0.0218	0.0003664
37.77	0.0253	0.0004533
40.47	0.0289	0.0005555
43.16	0.0327	0.000675
45.86	0.0366	0.0008146
48.56	0.0406	0.0009769
51.26	0.0447	0.001165
53.96	0.0488	0.001383
56.65	0.0529	0.001635
59.35	0.057	0.001925
62.05	0.061	0.002257
64.75	0.0649	0.002636
67.44	0.0687	0.003068
70.14	0.0724	0.003557
72.84	0.0759	0.004106
75.54	0.0793	0.004721
78.23	0.0825	0.005404
80.93	0.0856	0.006158
83.63	0.0885	0.006985
86.33	0.0913	0.007885
89.03	0.0939	0.008856
91.72	0.0965	0.009896
94.42	0.099	0.011
97.12	0.1014	0.01217
99.82	0.1037	0.01339
102.5	0.106	0.01466
105.2	0.1083	0.01596
107.9	0.1105	0.01729
110.6	0.1128	0.01864
113.3	0.115	0.01999
116	0.1173	0.02134
118.7	0.1195	0.02267
121.4	0.1217	0.02398
124.1	0.1239	0.02525
126.8	0.126	0.02649
129.5	0.1281	0.02767
132.2	0.1301	0.02881
134.9	0.1319	0.02989
137.6	0.1335	0.03091
140.3	0.135	0.03188
143	0.1361	0.03281
145.7	0.137	0.03369
148.4	0.1375	0.03454
151.1	0.1376	0.03537
153.8	0.1372	0.03618
156.5	0.1364	0.03699
159.2	0.135	0.03781
161.9	0.133	0.03865
164.6	0.1305	0.03954
167.3	0.1274	0.04048
170	0.1236	0.0415
172.7	0.1192	0.0426
175.4	0.1143	0.04381
178.1	0.1088	0.04514
180.7	0.1027	0.04661
183.4	0.0962	0.04823
186.1	0.0893	0.05003
188.8	0.0821	0.05202
191.5	0.0747	0.05424
194.2	0.0671	0.05669
196.9	0.0596	0.05942
199.6	0.0522	0.06244
202.3	0.0451	0.0658
205	0.0384	0.06953
207.7	0.0323	0.07368
210.4	0.0269	0.07828
213.1	0.0224	0.0834
215.8	0.0189	0.08908
218.5	0.0167	0.09538
221.2	0.0157	0.1024
223.9	0.0162	0.1101
226.6	0.0184	0.1187
229.3	0.0223	0.1283
232	0.0281	0.1388
234.7	0.0359	0.1503
237.4	0.0457	0.163
240.1	0.0578	0.1769
242.8	0.0721	0.1922
245.5	0.0887	0.2087
248.2	0.1076	0.2267
250.9	0.1289	0.2462
253.6	0.1526	0.2672
256.3	0.1786	0.2897
259	0.2068	0.3137
261.7	0.2372	0.3392
264.4	0.2697	0.3663
267.1	0.3041	0.3947
269.8	0.3403	0.4246
272.5	0.378	0.4557
275.2	0.4171	0.4879
277.9	0.4572	0.5211
280.6	0.4982	0.5551
283.3	0.5396	0.5897
286	0.5813	0.6247
288.7	0.6228	0.6598
291.4	0.6638	0.6947
294.1	0.7039	0.7292
296.8	0.7428	0.763
299.5	0.7801	0.7957
302.1	0.8155	0.827
304.8	0.8486	0.8567
307.5	0.8791	0.8843
310.2	0.9067	0.9097
312.9	0.9311	0.9324
315.6	0.9521	0.9522
318.3	0.9695	0.9688
321	0.9831	0.9821
323.7	0.9928	0.9919
326.4	0.9984	0.9978
329.1	1	1
331.8	0.9975	0.9982
334.5	0.9909	0.9926
337.2	0.9803	0.983
339.9	0.9658	0.9695
342.6	0.9476	0.9524
345.3	0.9258	0.9317
348	0.9007	0.9077
350.7	0.8724	0.8806
353.4	0.8413	0.8508
356.1	0.8076	0.8186
358.8	0.7716	0.7843
361.5	0.7337	0.7483
364.2	0.6941	0.7111
366.9	0.6533	0.6731
369.6	0.6115	0.6347
372.3	0.5691	0.5964
375	0.5265	0.5585
377.7	0.4839	0.5216
380.4	0.4418	0.4859
383.1	0.4005	0.4519
385.8	0.3602	0.4198
388.5	0.3212	0.39
391.2	0.2838	0.3627
393.9	0.2482	0.3381
396.6	0.2147	0.3163
399.3	0.1834	0.2974
402	0.1545	0.2815
404.7	0.128	0.2685
407.4	0.1041	0.2583
410.1	0.0828	0.2509
412.8	0.0642	0.246
415.5	0.0481	0.2435
418.2	0.0346	0.2431
420.8	0.0235	0.2444
423.5	0.0147	0.2472
426.2	0.0082	0.2511
428.9	0.0037	0.2559
431.6	0.0012	0.261
434.3	0.0002	0.2663
437	0.0008	0.2712
439.7	0.0027	0.2757
442.4	0.0056	0.2792
445.1	0.0094	0.2817
447.8	0.0139	0.2828
450.5	0.0188	0.2825
453.2	0.024	0.2805
455.9	0.0293	0.2769
458.6	0.0345	0.2715
461.3	0.0395	0.2646
464	0.0441	0.2561
466.7	0.0483	0.2462
469.4	0.052	0.2352
472.1	0.055	0.2232
474.8	0.0574	0.2105
477.5	0.059	0.1976
480.2	0.0599	0.1846
482.9	0.0601	0.1721
485.6	0.0595	0.1603
488.3	0.0583	0.1497
491	0.0564	0.1406
493.7	0.0539	0.1334
496.4	0.0509	0.1283
499.1	0.0474	0.1258
501.8	0.0436	0.126
504.5	0.0395	0.1291
507.2	0.0352	0.1353
509.9	0.0308	0.1447
512.6	0.0264	0.1572
515.3	0.0221	0.1729
518	0.018	0.1916
520.7	0.0142	0.2131
523.4	0.0107	0.2371
526.1	0.0076	0.2635
528.8	0.005	0.2918
531.5	0.0029	0.3215
534.2	0.0014	0.3522
536.9	0.0004	0.3835
539.6	0	0.4148
542.2	0.0002	0.4455
544.9	0.0009	0.4751
547.6	0.0022	0.503
550.3	0.0039	0.5288
553	0.0061	0.5519
555.7	0.0087	0.5719
558.4	0.0116	0.5883
561.1	0.0148	0.6008
563.8	0.0181	0.6091
566.5	0.0217	0.6129
569.2	0.0253	0.6121
571.9	0.0289	0.6067
574.6	0.0324	0.5966
577.3	0.0359	0.582
580	0.0393	0.5629
582.7	0.0424	0.5398
585.4	0.0453	0.5129
588.1	0.048	0.4826
590.8	0.0504	0.4494
593.5	0.0525	0.4139
596.2	0.0543	0.3766
598.9	0.0558	0.3381
601.6	0.057	0.2991
604.3	0.0579	0.2603
607	0.0585	0.2222
609.7	0.0587	0.1854
612.4	0.0588	0.1507
615.1	0.0585	0.1186
617.8	0.0581	0.08952
620.5	0.0574	0.06401
623.2	0.0566	0.04244
625.9	0.0556	0.02511
628.6	0.0545	0.01226
631.3	0.0534	0.004034
634	0.0522	0.0004807
636.7	0.0509	0.001563
639.4	0.0497	0.007151
642.1	0.0485	0.01703
644.8	0.0474	0.0309
647.5	0.0463	0.04838
650.2	0.0453	0.06904
652.9	0.0445	0.09236
655.6	0.0437	0.1178
658.3	0.043	0.1447
660.9	0.0425	0.1726
663.6	0.042	0.2007
666.3	0.0417	0.2285
669	0.0415	0.2553
671.7	0.0413	0.2805
674.4	0.0412	0.3036
677.1	0.0411	0.3241
679.8	0.0411	0.3415
682.5	0.0411	0.3554
685.2	0.0411	0.3656
687.9	0.0411	0.3718
690.6	0.0411	0.3739
693.3	0.0411	0.3718
696	0.0411	0.3656
698.7	0.0411	0.3554
701.4	0.0411	0.3415
704.1	0.0411	0.3241
706.8	0.0412	0.3036
709.5	0.0413	0.2805
712.2	0.0415	0.2553
714.9	0.0417	0.2285
717.6	0.042	0.2007
720.3	0.0425	0.1726
723	0.043	0.1447
725.7	0.0437	0.1178
728.4	0.0445	0.09236
731.1	0.0453	0.06904
733.8	0.0463	0.04838
736.5	0.0474	0.0309
739.2	0.0485	0.01703
741.9	0.0497	0.007151
744.6	0.0509	0.001563
747.3	0.0522	0.0004807
750	0.0534	0.004034
752.7	0.0545	0.01226
755.4	0.0556	0.02511
758.1	0.0566	0.04244
760.8	0.0574	0.06401
763.5	0.0581	0.08952
766.2	0.0585	0.1186
768.9	0.0588	0.1507
771.6	0.0587	0.1854
774.3	0.0585	0.2222
777	0.0579	0.2603
779.7	0.057	0.2991
782.3	0.0558	0.3381
785	0.0543	0.3766
787.7	0.0525	0.4139
790.4	0.0504	0.4494
793.1	0.048	0.4826
795.8	0.0453	0.5129
798.5	0.0424	0.5398
801.2	0.0393	0.5629
803.9	0.0359	0.582
806.6	0.0324	0.5966
809.3	0.0289	0.6067
812	0.0253	0.6121
814.7	0.0217	0.6129
817.4	0.0181	0.6091
820.1	0.0148	0.6008
822.8	0.0116	0.5883
825.5	0.0087	0.5719
828.2	0.0061	0.5519
830.9	0.0039	0.5288
833.6	0.0022	0.503
836.3	0.0009	0.4751
839	0.0002	0.4455
841.7	0	0.4148
844.4	0.0004	0.3835
847.1	0.0014	0.3522
849.8	0.0029	0.3215
852.5	0.005	0.2918
855.2	0.0076	0.2635
857.9	0.0107	0.2371
860.6	0.0142	0.2131
863.3	0.018	0.1916
866	0.0221	0.1729
868.7	0.0264	0.1572
871.4	0.0308	0.1447
874.1	0.0352	0.1353
876.8	0.0395	0.1291
879.5	0.0436	0.126
882.2	0.0474	0.1258
884.9	0.0509	0.1283
887.6	0.0539	0.1334
890.3	0.0564	0.1406
893	0.0583	0.1497
895.7	0.0595	0.1603
898.4	0.0601	0.1721
901	0.0599	0.1846
903.7	0.059	0.1976
906.4	0.0574	0.2105
909.1	0.055	0.2232
911.8	0.052	0.2352
914.5	0.0483	0.2462
917.2	0.0441	0.2561
919.9	0.0395	0.2646
922.6	0.0345	0.2715
925.3	0.0293	0.2769
928	0.024	0.2805
930.7	0.0188	0.2825
933.4	0.0139	0.2828
936.1	0.0094	0.2817
938.8	0.0056	0.2792
941.5	0.0027	0.2757
944.2	0.0008	0.2712
946.9	0.0002	0.2663
949.6	0.0012	0.261
952.3	0.0037	0.2559
955	0.0082	0.2511
957.7	0.0147	0.2472
960.4	0.0235	0.2444
963.1	0.0346	0.2431
965.8	0.0481	0.2435
968.5	0.0642	0.246
971.2	0.0828	0.2509
973.9	0.1041	0.2583
976.6	0.128	0.2685
979.3	0.1545	0.2815
982	0.1834	0.2974
984.7	0.2147	0.3163
987.4	0.2482	0.3381
990.1	0.2838	0.3627
992.8	0.3212	0.39
995.5	0.3602	0.4198
998.2	0.4005	0.4519
1001	0.4418	0.4859
1004	0.4839	0.5216
1006	0.5265	0.5585
1009	0.5691	0.5964
1012	0.6115	0.6347
1014	0.6533	0.6731
1017	0.6941	0.7111
1020	0.7337	0.7483
1022	0.7716	0.7843
1025	0.8076	0.8186
1028	0.8413	0.8508
1031	0.8724	0.8806
1033	0.9007	0.9077
1036	0.9258	0.9317
1039	0.9476	0.9524
1041	0.9658	0.9695
1044	0.9803	0.983
1047	0.9909	0.9926
1049	0.9975	0.9982
1052	1	1
1055	0.9984	0.9978
1058	0.9928	0.9919
1060	0.9831	0.9821
1063	0.9695	0.9688
1066	0.9521	0.9522
1068	0.9311	0.9324
1071	0.9067	0.9097
1074	0.8791	0.8843
1076	0.8486	0.8567
1079	0.8155	0.827
1082	0.7801	0.7957
1084	0.7428	0.763
1087	0.7039	0.7292
1090	0.6638	0.6947
1093	0.6228	0.6598
1095	0.5813	0.6247
1098	0.5396	0.5897
1101	0.4982	0.5551
1103	0.4572	0.5211
1106	0.4171	0.4879
1109	0.378	0.4557
1111	0.3403	0.4246
1114	0.3041	0.3947
1117	0.2697	0.3663
1120	0.2372	0.3392
1122	0.2068	0.3137
1125	0.1786	0.2897
1128	0.1526	0.2672
1130	0.1289	0.2462
1133	0.1076	0.2267
1136	0.0887	0.2087
1138	0.0721	0.1922
1141	0.0578	0.1769
1144	0.0457	0.163
1147	0.0359	0.1503
1149	0.0281	0.1388
1152	0.0223	0.1283
1155	0.0184	0.1187
1157	0.0162	0.1101
1160	0.0157	0.1024
1163	0.0167	0.09538
1165	0.0189	0.08908
1168	0.0224	0.0834
1171	0.0269	0.07828
1174	0.0323	0.07368
1176	0.0384	0.06953
1179	0.0451	0.0658
1182	0.0522	0.06244
1184	0.0596	0.05942
1187	0.0671	0.05669
1190	0.0747	0.05424
1192	0.0821	0.05202
1195	0.0893	0.05003
1198	0.0962	0.04823
1201	0.1027	0.04661
1203	0.1088	0.04514
1206	0.1143	0.04381
1209	0.1192	0.0426
1211	0.1236	0.0415
1214	0.1274	0.04048
1217	0.1305	0.03954
1219	0.133	0.03865
1222	0.135	0.03781
1225	0.1364	0.03699
1227	0.1372	0.03618
1230	0.1376	0.03537
1233	0.1375	0.03454
1236	0.137	0.03369
1238	0.1361	0.03281
1241	0.135	0.03188
1244	0.1335	0.03091
1246	0.1319	0.02989
1249	0.1301	0.02881
1252	0.1281	0.02767
1254	0.126	0.02649
1257	0.1239	0.02525
1260	0.1217	0.02398
1263	0.1195	0.02267
1265	0.1173	0.02134
1268	0.115	0.01999
1271	0.1128	0.01864
1273	0.1105	0.01729
1276	0.1083	0.01596
1279	0.106	0.01466
1281	0.1037	0.01339
1284	0.1014	0.01217
1287	0.099	0.011
1290	0.0965	0.009896
1292	0.0939	0.008856
1295	0.0913	0.007885
1298	0.0885	0.006985
1300	0.0856	0.006158
1303	0.0825	0.005404
1306	0.0793	0.004721
1308	0.0759	0.004106
1311	0.0724	0.003557
1314	0.0687	0.003068
1317	0.0649	0.002636
1319	0.061	0.002257
1322	0.057	0.001925
1325	0.0529	0.001635
1327	0.0488	0.001383
1330	0.0447	0.001165
1333	0.0406	0.0009769
1335	0.0366	0.0008146
1338	0.0327	0.000675
1341	0.0289	0.0005555
1343	0.0253	0.0004533
1346	0.0218	0.0003664
1349	0.0186	0.0002929
1352	0.0156	0.0002311
1354	0.0129	0.0001795
1357	0.0104	0.0001368
1360	0.0082	0.0001019
1362	0.0062	7.38e-05
1365	0.0046	5.14e-05
1368	0.0031	3.41e-05
1370	0.002	2.09e-05
1373	0.0011	1.14e-05
1376	0.0005	4.93e-06
1379	0.0001	1.21e-06
