# Supplementary material for: Capturing electron-driven chiral dynamics in UV-excited molecules
Source: Nature. 2024 May 22;630(8015):109–15. doi: 10.1038/s41586-024-07415-y (PMC11153151; doi:10.1038/s41586-024-07415-y)
Supplement: Supplementary file 10 — Source Data Extended Data Fig. 5 [file 41586_2024_7415_MOESM10_ESM.xlsx]

## Sheet: EDFig5a
Delay (fs)	b_0 (arb.)	Errorbar
-16	0.7363	0.0477
-13	0.9044	0.0139
-10	1	0
-7	1.1341	0.0353
-4	1.4472	0.0986
-1	1.7105	0.1436
2	1.8829	0.1701
5	2.1046	0.1701
8	2.202	0.1663
11	2.1617	0.1741
14	2.1273	0.1651
17	2.1124	0.1642
20	1.9894	0.1469
23	1.9024	0.1464
26	1.8217	0.1293
29	1.7943	0.1396
32	1.74	0.1495
35	1.6326	0.1356
38	1.5927	0.1261
41	1.4764	0.0913
44	1.4407	0.0883
47	1.4258	0.0905
50	1.3991	0.1089
53	1.3366	0.0838
56	1.2629	0.0765
59	1.2405	0.0705
62	1.1643	0.0614
65	1.1741	0.0627

## Sheet: EDFig5b
Delay (fs)	b_0 (arb.)	Errorbar
-16	0.7808	0.0476
-13	0.9102	0.0131
-10	1	0
-7	1.1272	0.0248
-4	1.4224	0.0848
-1	1.7519	0.1438
2	1.9463	0.1714
5	2.042	0.1759
8	2.0915	0.1562
11	2.0441	0.1556
14	2.0141	0.1458
17	1.9605	0.1356
20	1.8572	0.1202
23	1.7827	0.1171
26	1.6973	0.1028
29	1.6737	0.117
32	1.6274	0.126
35	1.5302	0.1177
38	1.497	0.1093
41	1.4088	0.0803
44	1.3882	0.0719
47	1.3525	0.075
50	1.3228	0.0901
53	1.2691	0.0644
56	1.1925	0.0561
59	1.1793	0.0446
62	1.1253	0.0425
65	1.1372	0.0512

## Sheet: EDFig5c
Delay (fs)	b_0 (arb.)	Errorbar
-16	0.8709	0.051
-13	0.9898	0.0118
-10	1	0
-7	1.0849	0.0264
-4	1.4929	0.0961
-1	1.9814	0.1786
2	2.0722	0.1904
5	1.8977	0.1597
8	1.7459	0.1274
11	1.6884	0.1168
14	1.6841	0.113
17	1.6539	0.1018
20	1.6161	0.0898
23	1.5344	0.0799
26	1.4805	0.0749
29	1.4735	0.0874
32	1.4391	0.0855
35	1.4054	0.0996
38	1.3711	0.0886
41	1.3125	0.065
44	1.2996	0.068
47	1.2674	0.0794
50	1.2321	0.0879
53	1.1983	0.0664
56	1.1382	0.0596
59	1.1158	0.0467
62	1.08	0.0551
65	1.091	0.0552

## Sheet: EDFig5d
Delay (fs)	Residuals (arb. u.)
-16	-0.0305
-13	0.0545
-10	0.0119
-7	-0.0525
-4	0.0154
-1	0.0202
2	-0.0367
5	0.0196
8	0.0304
11	-0.0249
14	-0.0225
17	0.0291
20	-0.0149
23	-0.0205
26	-0.0222
29	0.0253
32	0.0413
35	-0.0005
38	0.0211
41	-0.0379
44	-0.0199
47	0.0153
50	0.0356
53	0.0168
56	-0.0159
59	0
62	-0.0405
65	0.0028

## Sheet: EDFig5e
Delay (fs)	Residuals (arb. u.)
-16	-0.0148
-13	0.0501
-10	0.0151
-7	-0.056
-4	-0.0173
-1	0.0445
2	0.0187
5	-0.0188
8	-0.0114
11	-0.0334
14	-0.0008
17	0.0222
20	-0.0028
23	-0.0023
26	-0.0173
29	0.0247
32	0.0397
35	-0.0006
38	0.0194
41	-0.0194
44	0.0061
47	0.0133
50	0.0236
53	0.0072
56	-0.0347
59	-0.0156
62	-0.0396
65	0.0004

## Sheet: EDFig5f
Delay (fs)	Residuals (arb. u.)
-16	-0.0751
-13	0.0438
-10	0.049
-7	0.0301
-4	-0.0263
-1	0.0213
2	0.0795
5	-0.0169
8	-0.0909
11	-0.0769
14	-0.0153
17	0.015
20	0.0328
23	0.0023
26	-0.0045
29	0.0317
32	0.0372
35	0.0401
38	0.0394
41	0.0119
44	0.0274
47	0.0214
50	0.0102
53	-0.0015
56	-0.0412
59	-0.0448
62	-0.0634
65	-0.0366

## Sheet: EDFig5g
Frequency (meV)	FFT Power Spectrum	Frequency theory (meV)	FFT Power Spectrum Theory
0	6.965e-33	0	4.775e-30
2.698	6.432e-05	3.237	0.01049
5.396	0.0002524	6.475	0.0415
8.093	0.0005501	9.712	0.09171
10.79	0.0009357	12.95	0.159
13.49	0.001383	16.19	0.2405
16.19	0.001864	19.42	0.3327
18.88	0.002355	22.66	0.4318
21.58	0.002837	25.9	0.5336
24.28	0.003303	29.14	0.6339
26.98	0.003763	32.37	0.7286
29.68	0.004238	35.61	0.8137
32.37	0.004772	38.85	0.8859
35.07	0.00542	42.08	0.9423
37.77	0.006255	45.32	0.9808
40.47	0.007357	48.56	1
43.16	0.008805	51.8	0.9993
45.86	0.01068	55.03	0.9791
48.56	0.01304	58.27	0.9402
51.26	0.01592	61.51	0.8846
53.96	0.01933	64.75	0.8146
56.65	0.02325	67.98	0.7332
59.35	0.02759	71.22	0.6436
62.05	0.03225	74.46	0.5493
64.75	0.03707	77.7	0.454
67.44	0.04186	80.93	0.3612
70.14	0.04641	84.17	0.2742
72.84	0.05049	87.41	0.1958
75.54	0.0539	90.64	0.1286
78.23	0.05643	93.88	0.07449
80.93	0.05792	97.12	0.03481
83.63	0.05827	100.4	0.01024
86.33	0.05742	103.6	0.0008663
89.03	0.05539	106.8	0.006136
91.72	0.05229	110.1	0.02496
94.42	0.04825	113.3	0.05575
97.12	0.04348	116.5	0.09655
99.82	0.03823	119.8	0.1451
102.5	0.03276	123	0.1989
105.2	0.02732	126.3	0.2555
107.9	0.02215	129.5	0.3122
110.6	0.01743	132.7	0.3669
113.3	0.01331	136	0.4172
116	0.009843	139.2	0.4612
118.7	0.007048	142.4	0.4976
121.4	0.004877	145.7	0.525
124.1	0.003247	148.9	0.5427
126.8	0.002063	152.2	0.5505
129.5	0.001246	155.4	0.5483
132.2	0.0007636	158.6	0.5366
134.9	0.0006576	161.9	0.5161
137.6	0.001069	165.1	0.4879
140.3	0.002252	168.3	0.4533
143	0.004576	171.6	0.4136
145.7	0.00852	174.8	0.3704
148.4	0.01464	178.1	0.3251
151.1	0.02354	181.3	0.2793
153.8	0.03582	184.5	0.2343
156.5	0.05199	187.8	0.1914
159.2	0.07246	191	0.1516
161.9	0.09742	194.2	0.1159
164.6	0.1268	197.5	0.08488
167.3	0.1604	200.7	0.05892
170	0.1974	204	0.03821
172.7	0.2369	207.2	0.02272
175.4	0.2777	210.4	0.01222
178.1	0.3183	213.7	0.006308
180.7	0.357	216.9	0.004436
183.4	0.3922	220.1	0.005963
186.1	0.4222	223.4	0.01018
188.8	0.4455	226.6	0.01633
191.5	0.4608	229.8	0.02371
194.2	0.4674	233.1	0.03159
196.9	0.4649	236.3	0.03937
199.6	0.4533	239.6	0.04649
202.3	0.4334	242.8	0.05252
205	0.4064	246	0.05713
207.7	0.3739	249.3	0.06013
210.4	0.3378	252.5	0.06143
213.1	0.3006	255.7	0.06104
215.8	0.2646	259	0.0591
218.5	0.2321	262.2	0.0558
221.2	0.2053	265.5	0.05141
223.9	0.1859	268.7	0.04622
226.6	0.1752	271.9	0.04056
229.3	0.174	275.2	0.03475
232	0.1823	278.4	0.0291
234.7	0.1996	281.6	0.02387
237.4	0.2247	284.9	0.0193
240.1	0.256	288.1	0.01555
242.8	0.2913	291.4	0.01272
245.5	0.3283	294.6	0.01088
248.2	0.3645	297.8	0.009997
250.9	0.3976	301.1	0.01002
253.6	0.4253	304.3	0.01083
256.3	0.4458	307.5	0.01229
259	0.4578	310.8	0.01424
261.7	0.4606	314	0.01648
264.4	0.4538	317.3	0.01885
267.1	0.4378	320.5	0.02117
269.8	0.4136	323.7	0.02329
272.5	0.3824	327	0.02509
275.2	0.3459	330.2	0.02647
277.9	0.3059	333.4	0.02736
280.6	0.2643	336.7	0.02773
283.3	0.2228	339.9	0.02757
286	0.183	343.2	0.02693
288.7	0.1462	346.4	0.02583
291.4	0.1134	349.6	0.02435
294.1	0.08526	352.9	0.02257
296.8	0.06188	356.1	0.02056
299.5	0.04322	359.3	0.01842
302.1	0.0289	362.6	0.01621
304.8	0.01838	365.8	0.01402
307.5	0.011	369.1	0.0119
310.2	0.006087	372.3	0.009913
312.9	0.003015	375.5	0.008089
315.6	0.00127	378.8	0.006459
318.3	0.0004811	382	0.005041
321	0.000438	385.2	0.003843
323.7	0.001081	388.5	0.002866
326.4	0.002478	391.7	0.002107
329.1	0.004783	395	0.001557
331.8	0.008193	398.2	0.001206
334.5	0.0129	401.4	0.00104
337.2	0.01906	404.7	0.001045
339.9	0.02676	407.9	0.001207
342.6	0.03603	411.1	0.001507
345.3	0.04681	414.4	0.001928
348	0.05903	417.6	0.002449
350.7	0.07262	420.8	0.003047
353.4	0.08755	424.1	0.003699
356.1	0.1039	427.3	0.004376
358.8	0.1219	430.6	0.005052
361.5	0.1419	433.8	0.005697
364.2	0.1644	437	0.006285
366.9	0.1902	440.3	0.00679
369.6	0.22	443.5	0.007189
372.3	0.2545	446.7	0.007467
375	0.2946	450	0.007613
377.7	0.3407	453.2	0.007623
380.4	0.3931	456.5	0.007503
383.1	0.4515	459.7	0.007264
385.8	0.5154	462.9	0.006926
388.5	0.5835	466.2	0.006513
391.2	0.654	469.4	0.006056
393.9	0.7249	472.6	0.005586
396.6	0.7934	475.9	0.005135
399.3	0.8567	479.1	0.004732
402	0.9118	482.4	0.004404
404.7	0.9556	485.6	0.00417
407.4	0.9857	488.8	0.004042
410.1	1	492.1	0.004025
412.8	0.997	495.3	0.004114
415.5	0.9763	498.5	0.004298
418.2	0.9382	501.8	0.004557
420.8	0.884	505	0.004867
423.5	0.8162	508.3	0.0052
426.2	0.7379	511.5	0.005528
428.9	0.6528	514.7	0.005823
431.6	0.5651	518	0.006062
434.3	0.4791	521.2	0.006225
437	0.3991	524.4	0.006302
439.7	0.3288	527.7	0.006287
442.4	0.2715	530.9	0.006184
445.1	0.2292	534.2	0.006003
447.8	0.2034	537.4	0.00576
450.5	0.194	540.6	0.005478
453.2	0.2001	543.9	0.00518
455.9	0.2198	547.1	0.00489
458.6	0.2502	550.3	0.004632
461.3	0.288	553.6	0.004426
464	0.3294	556.8	0.004287
466.7	0.3706	560.1	0.004223
469.4	0.4079	563.3	0.004236
472.1	0.4382	566.5	0.004321
474.8	0.459	569.8	0.004467
477.5	0.4688	573	0.004658
480.2	0.4667	576.2	0.004872
482.9	0.4531	579.5	0.00509
485.6	0.429	582.7	0.005289
488.3	0.3961	586	0.005449
491	0.3568	589.2	0.005555
493.7	0.3135	592.4	0.005596
496.4	0.2691	595.7	0.005567
499.1	0.2259	598.9	0.00547
501.8	0.186	602.1	0.005313
504.5	0.1512	605.4	0.005108
507.2	0.1223	608.6	0.004873
509.9	0.09979	611.9	0.004626
512.6	0.08333	615.1	0.004388
515.3	0.07216	618.3	0.004178
518	0.0651	621.6	0.004013
520.7	0.06077	624.8	0.003905
523.4	0.05773	628	0.00386
526.1	0.05469	631.3	0.00388
528.8	0.05066	634.5	0.003961
531.5	0.04504	637.7	0.004093
534.2	0.03772	641	0.004261
536.9	0.02908	644.2	0.004448
539.6	0.01992	647.5	0.004636
542.2	0.0114	650.7	0.004806
544.9	0.004908	653.9	0.004942
547.6	0.001851	657.2	0.005029
550.3	0.003535	660.4	0.00506
553	0.01098	663.6	0.00503
555.7	0.02478	666.9	0.004943
558.4	0.04502	670.1	0.004804
561.1	0.07122	673.4	0.004626
563.8	0.1023	676.6	0.004424
566.5	0.1369	679.8	0.004216
569.2	0.1729	683.1	0.004018
571.9	0.2082	686.3	0.003848
574.6	0.2408	689.5	0.00372
577.3	0.2684	692.8	0.003643
580	0.2894	696	0.003624
582.7	0.3024	699.3	0.003662
585.4	0.3069	702.5	0.003752
588.1	0.3025	705.7	0.003884
590.8	0.29	709	0.004046
593.5	0.2704	712.2	0.004221
596.2	0.2453	715.4	0.004392
598.9	0.2166	718.7	0.004543
601.6	0.1865	721.9	0.004659
604.3	0.1569	725.2	0.004729
607	0.1298	728.4	0.004746
609.7	0.1068	731.6	0.004707
612.4	0.08876	734.9	0.004617
615.1	0.07632	738.1	0.004483
617.8	0.06944	741.3	0.004316
620.5	0.06757	744.6	0.004131
623.2	0.06972	747.8	0.003945
625.9	0.0746	751.1	0.003774
628.6	0.08074	754.3	0.003632
631.3	0.08667	757.5	0.003532
634	0.09106	760.8	0.003483
636.7	0.09286	764	0.003488
639.4	0.09141	767.2	0.003546
642.1	0.08646	770.5	0.003651
644.8	0.07822	773.7	0.003793
647.5	0.06733	777	0.003959
650.2	0.05472	780.2	0.004132
652.9	0.04159	783.4	0.004296
655.6	0.0292	786.7	0.004437
658.3	0.01874	789.9	0.004541
660.9	0.01125	793.1	0.004598
663.6	0.007443	796.4	0.004603
666.3	0.007666	799.6	0.004555
669	0.01185	802.9	0.004459
671.7	0.01951	806.1	0.004322
674.4	0.02981	809.3	0.004158
677.1	0.04165	812.6	0.003981
679.8	0.05374	815.8	0.003808
682.5	0.06481	819	0.003653
685.2	0.07368	822.3	0.003531
687.9	0.07941	825.5	0.003453
690.6	0.08139	828.8	0.003427
693.3	0.07941	832	0.003453
696	0.07368	835.2	0.003531
698.7	0.06481	838.5	0.003653
701.4	0.05374	841.7	0.003808
704.1	0.04165	844.9	0.003981
706.8	0.02981	848.2	0.004158
709.5	0.01951	851.4	0.004322
712.2	0.01185	854.6	0.004459
714.9	0.007666	857.9	0.004555
717.6	0.007443	861.1	0.004603
720.3	0.01125	864.4	0.004598
723	0.01874	867.6	0.004541
725.7	0.0292	870.8	0.004437
728.4	0.04159	874.1	0.004296
731.1	0.05472	877.3	0.004132
733.8	0.06733	880.5	0.003959
736.5	0.07822	883.8	0.003793
739.2	0.08646	887	0.003651
741.9	0.09141	890.3	0.003546
744.6	0.09286	893.5	0.003488
747.3	0.09106	896.7	0.003483
750	0.08667	900	0.003532
752.7	0.08074	903.2	0.003632
755.4	0.0746	906.4	0.003774
758.1	0.06972	909.7	0.003945
760.8	0.06757	912.9	0.004131
763.5	0.06944	916.2	0.004316
766.2	0.07632	919.4	0.004483
768.9	0.08876	922.6	0.004617
771.6	0.1068	925.9	0.004707
774.3	0.1298	929.1	0.004746
777	0.1569	932.3	0.004729
779.7	0.1865	935.6	0.004659
782.3	0.2166	938.8	0.004543
785	0.2453	942.1	0.004392
787.7	0.2704	945.3	0.004221
790.4	0.29	948.5	0.004046
793.1	0.3025	951.8	0.003884
795.8	0.3069	955	0.003752
798.5	0.3024	958.2	0.003662
801.2	0.2894	961.5	0.003624
803.9	0.2684	964.7	0.003643
806.6	0.2408	968	0.00372
809.3	0.2082	971.2	0.003848
812	0.1729	974.4	0.004018
814.7	0.1369	977.7	0.004216
817.4	0.1023	980.9	0.004424
820.1	0.07122	984.1	0.004626
822.8	0.04502	987.4	0.004804
825.5	0.02478	990.6	0.004943
828.2	0.01098	993.9	0.00503
830.9	0.003535	997.1	0.00506
833.6	0.001851	1000	0.005029
836.3	0.004908	1004	0.004942
839	0.0114	1007	0.004806
841.7	0.01992	1010	0.004636
844.4	0.02908	1013	0.004448
847.1	0.03772	1017	0.004261
849.8	0.04504	1020	0.004093
852.5	0.05066	1023	0.003961
855.2	0.05469	1026	0.00388
857.9	0.05773	1029	0.00386
860.6	0.06077	1033	0.003905
863.3	0.0651	1036	0.004013
866	0.07216	1039	0.004178
868.7	0.08333	1042	0.004388
871.4	0.09979	1046	0.004626
874.1	0.1223	1049	0.004873
876.8	0.1512	1052	0.005108
879.5	0.186	1055	0.005313
882.2	0.2259	1059	0.00547
884.9	0.2691	1062	0.005567
887.6	0.3135	1065	0.005596
890.3	0.3568	1068	0.005555
893	0.3961	1072	0.005449
895.7	0.429	1075	0.005289
898.4	0.4531	1078	0.00509
901	0.4667	1081	0.004872
903.7	0.4688	1084	0.004658
906.4	0.459	1088	0.004467
909.1	0.4382	1091	0.004321
911.8	0.4079	1094	0.004236
914.5	0.3706	1097	0.004223
917.2	0.3294	1101	0.004287
919.9	0.288	1104	0.004426
922.6	0.2502	1107	0.004632
925.3	0.2198	1110	0.00489
928	0.2001	1114	0.00518
930.7	0.194	1117	0.005478
933.4	0.2034	1120	0.00576
936.1	0.2292	1123	0.006003
938.8	0.2715	1127	0.006184
941.5	0.3288	1130	0.006287
944.2	0.3991	1133	0.006302
946.9	0.4791	1136	0.006225
949.6	0.5651	1140	0.006062
952.3	0.6528	1143	0.005823
955	0.7379	1146	0.005528
957.7	0.8162	1149	0.0052
960.4	0.884	1152	0.004867
963.1	0.9382	1156	0.004557
965.8	0.9763	1159	0.004298
968.5	0.997	1162	0.004114
971.2	1	1165	0.004025
973.9	0.9857	1169	0.004042
976.6	0.9556	1172	0.00417
979.3	0.9118	1175	0.004404
982	0.8567	1178	0.004732
984.7	0.7934	1182	0.005135
987.4	0.7249	1185	0.005586
990.1	0.654	1188	0.006056
992.8	0.5835	1191	0.006513
995.5	0.5154	1195	0.006926
998.2	0.4515	1198	0.007264
1001	0.3931	1201	0.007503
1004	0.3407	1204	0.007623
1006	0.2946	1208	0.007613
1009	0.2545	1211	0.007467
1012	0.22	1214	0.007189
1014	0.1902	1217	0.00679
1017	0.1644	1220	0.006285
1020	0.1419	1224	0.005697
1022	0.1219	1227	0.005052
1025	0.1039	1230	0.004376
1028	0.08755	1233	0.003699
1031	0.07262	1237	0.003047
1033	0.05903	1240	0.002449
1036	0.04681	1243	0.001928
1039	0.03603	1246	0.001507
1041	0.02676	1250	0.001207
1044	0.01906	1253	0.001045
1047	0.0129	1256	0.00104
1049	0.008193	1259	0.001206
1052	0.004783	1263	0.001557
1055	0.002478	1266	0.002107
1058	0.001081	1269	0.002866
1060	0.000438	1272	0.003843
1063	0.0004811	1275	0.005041
1066	0.00127	1279	0.006459
1068	0.003015	1282	0.008089
1071	0.006087	1285	0.009913
1074	0.011	1288	0.0119
1076	0.01838	1292	0.01402
1079	0.0289	1295	0.01621
1082	0.04322	1298	0.01842
1084	0.06188	1301	0.02056
1087	0.08526	1305	0.02257
1090	0.1134	1308	0.02435
1093	0.1462	1311	0.02583
1095	0.183	1314	0.02693
1098	0.2228	1318	0.02757
1101	0.2643	1321	0.02773
1103	0.3059	1324	0.02736
1106	0.3459	1327	0.02647
1109	0.3824	1331	0.02509
1111	0.4136	1334	0.02329
1114	0.4378	1337	0.02117
1117	0.4538	1340	0.01885
1120	0.4606	1343	0.01648
1122	0.4578	1347	0.01424
1125	0.4458	1350	0.01229
1128	0.4253	1353	0.01083
1130	0.3976	1356	0.01002
1133	0.3645	1360	0.009997
1136	0.3283	1363	0.01088
1138	0.2913	1366	0.01272
1141	0.256	1369	0.01555
1144	0.2247	1373	0.0193
1147	0.1996	1376	0.02387
1149	0.1823	1379	0.0291
1152	0.174	1382	0.03475
1155	0.1752	1386	0.04056
1157	0.1859	1389	0.04622
1160	0.2053	1392	0.05141
1163	0.2321	1395	0.0558
1165	0.2646	1399	0.0591
1168	0.3006	1402	0.06104
1171	0.3378	1405	0.06143
1174	0.3739	1408	0.06013
1176	0.4064	1411	0.05713
1179	0.4334	1415	0.05252
1182	0.4533	1418	0.04649
1184	0.4649	1421	0.03937
1187	0.4674	1424	0.03159
1190	0.4608	1428	0.02371
1192	0.4455	1431	0.01633
1195	0.4222	1434	0.01018
1198	0.3922	1437	0.005963
1201	0.357	1441	0.004436
1203	0.3183	1444	0.006308
1206	0.2777	1447	0.01222
1209	0.2369	1450	0.02272
1211	0.1974	1454	0.03821
1214	0.1604	1457	0.05892
1217	0.1268	1460	0.08488
1219	0.09742	1463	0.1159
1222	0.07246	1466	0.1516
1225	0.05199	1470	0.1914
1227	0.03582	1473	0.2343
1230	0.02354	1476	0.2793
1233	0.01464	1479	0.3251
1236	0.00852	1483	0.3704
1238	0.004576	1486	0.4136
1241	0.002252	1489	0.4533
1244	0.001069	1492	0.4879
1246	0.0006576	1496	0.5161
1249	0.0007636	1499	0.5366
1252	0.001246	1502	0.5483
1254	0.002063	1505	0.5505
1257	0.003247	1509	0.5427
1260	0.004877	1512	0.525
1263	0.007048	1515	0.4976
1265	0.009843	1518	0.4612
1268	0.01331	1522	0.4172
1271	0.01743	1525	0.3669
1273	0.02215	1528	0.3122
1276	0.02732	1531	0.2555
1279	0.03276	1534	0.1989
1281	0.03823	1538	0.1451
1284	0.04348	1541	0.09655
1287	0.04825	1544	0.05575
1290	0.05229	1547	0.02496
1292	0.05539	1551	0.006136
1295	0.05742	1554	0.0008663
1298	0.05827	1557	0.01024
1300	0.05792	1560	0.03481
1303	0.05643	1564	0.07449
1306	0.0539	1567	0.1286
1308	0.05049	1570	0.1958
1311	0.04641	1573	0.2742
1314	0.04186	1577	0.3612
1317	0.03707	1580	0.454
1319	0.03225	1583	0.5493
1322	0.02759	1586	0.6436
1325	0.02325	1590	0.7332
1327	0.01933	1593	0.8146
1330	0.01592	1596	0.8846
1333	0.01304	1599	0.9402
1335	0.01068	1602	0.9791
1338	0.008805	1606	0.9993
1341	0.007357	1609	1
1343	0.006255	1612	0.9808
1346	0.00542	1615	0.9423
1349	0.004772	1619	0.8859
1352	0.004238	1622	0.8137
1354	0.003763	1625	0.7286
1357	0.003303	1628	0.6339
1360	0.002837	1632	0.5336
1362	0.002355	1635	0.4318
1365	0.001864	1638	0.3327
1368	0.001383	1641	0.2405
1370	0.0009357	1645	0.159
1373	0.0005501	1648	0.09171
1376	0.0002524	1651	0.0415
1379	6.432e-05	1654	0.01049

## Sheet: EDFig5h
Frequency (meV)	FFT Power Spectrum	Frequency theory (meV)	FFT Power Spectrum Theory
0	7.919e-33	0	1.264e-29
2.698	0.0005512	3.237	0.008461
5.396	0.002156	6.475	0.03339
8.093	0.004676	9.712	0.07345
10.79	0.007897	12.95	0.1265
13.49	0.01157	16.19	0.1897
16.19	0.01542	19.42	0.2597
18.88	0.01922	22.66	0.3328
21.58	0.0228	25.9	0.4052
24.28	0.0261	29.14	0.4733
26.98	0.02917	32.37	0.5334
29.68	0.03219	35.61	0.5828
32.37	0.03545	38.85	0.619
35.07	0.03938	42.08	0.6405
37.77	0.04443	45.32	0.6464
40.47	0.05112	48.56	0.6367
43.16	0.0599	51.8	0.6124
45.86	0.07115	55.03	0.5749
48.56	0.08512	58.27	0.5263
51.26	0.1019	61.51	0.4694
53.96	0.1212	64.75	0.4069
56.65	0.1428	67.98	0.3419
59.35	0.166	71.22	0.2774
62.05	0.1899	74.46	0.216
64.75	0.2137	77.7	0.16
67.44	0.2361	80.93	0.1114
70.14	0.2561	84.17	0.07138
72.84	0.2726	87.41	0.04062
75.54	0.2846	90.64	0.0192
78.23	0.2915	93.88	0.006638
80.93	0.2926	97.12	0.001958
83.63	0.2878	100.4	0.00382
86.33	0.2773	103.6	0.01062
89.03	0.2614	106.8	0.02065
91.72	0.241	110.1	0.03221
94.42	0.217	113.3	0.04372
97.12	0.1905	116.5	0.05387
99.82	0.1628	119.8	0.06169
102.5	0.1352	123	0.06656
105.2	0.1089	126.3	0.06829
107.9	0.08486	129.5	0.06707
110.6	0.0639	132.7	0.06344
113.3	0.04655	136	0.05822
116	0.03307	139.2	0.05241
118.7	0.02342	142.4	0.04709
121.4	0.01731	145.7	0.04334
124.1	0.01424	148.9	0.04206
126.8	0.01359	152.2	0.04397
129.5	0.01467	155.4	0.04949
132.2	0.01682	158.6	0.05866
134.9	0.01946	161.9	0.07121
137.6	0.02218	165.1	0.08648
140.3	0.02476	168.3	0.1035
143	0.02719	171.6	0.1211
145.7	0.02969	174.8	0.138
148.4	0.03262	178.1	0.1526
151.1	0.03648	181.3	0.1638
153.8	0.04181	184.5	0.1704
156.5	0.04912	187.8	0.1715
159.2	0.05879	191	0.1667
161.9	0.07099	194.2	0.1561
164.6	0.08564	197.5	0.1399
167.3	0.1024	200.7	0.1193
170	0.1205	204	0.09555
172.7	0.139	207.2	0.07052
175.4	0.1568	210.4	0.04628
178.1	0.1724	213.7	0.0251
180.7	0.1847	216.9	0.009286
183.4	0.1923	220.1	0.001062
186.1	0.1942	223.4	0.002407
188.8	0.1899	226.6	0.01493
191.5	0.1791	229.8	0.03975
194.2	0.1622	233.1	0.07741
196.9	0.1403	236.3	0.1278
199.6	0.1147	239.6	0.1902
202.3	0.08763	242.8	0.2632
205	0.06145	246	0.3448
207.7	0.03889	249.3	0.4325
210.4	0.02272	252.5	0.5234
213.1	0.01564	255.7	0.6143
215.8	0.02001	259	0.7019
218.5	0.03767	262.2	0.783
221.2	0.06981	265.5	0.8545
223.9	0.1168	268.7	0.9139
226.6	0.1781	271.9	0.9589
229.3	0.2524	275.2	0.9879
232	0.3373	278.4	1
234.7	0.4299	281.6	0.9949
237.4	0.5266	284.9	0.973
240.1	0.6234	288.1	0.9354
242.8	0.7162	291.4	0.8837
245.5	0.8009	294.6	0.8202
248.2	0.874	297.8	0.7474
250.9	0.9323	301.1	0.6681
253.6	0.9735	304.3	0.5851
256.3	0.9962	307.5	0.5014
259	1	310.8	0.4196
261.7	0.9854	314	0.3422
264.4	0.9538	317.3	0.2713
267.1	0.9076	320.5	0.2084
269.8	0.8497	323.7	0.1547
272.5	0.7834	327	0.1109
275.2	0.7123	330.2	0.07704
277.9	0.6399	333.4	0.05289
280.6	0.5696	336.7	0.03769
283.3	0.504	339.9	0.03042
286	0.4455	343.2	0.02979
288.7	0.3956	346.4	0.03436
291.4	0.355	349.6	0.04264
294.1	0.3238	352.9	0.05314
296.8	0.3013	356.1	0.0645
299.5	0.2865	359.3	0.0755
302.1	0.2778	362.6	0.08514
304.8	0.2733	365.8	0.09266
307.5	0.2713	369.1	0.09757
310.2	0.2699	372.3	0.09962
312.9	0.2677	375.5	0.0988
315.6	0.2635	378.8	0.0953
318.3	0.2565	382	0.08949
321	0.2466	385.2	0.08184
323.7	0.2338	388.5	0.07292
326.4	0.2186	391.7	0.06329
329.1	0.2019	395	0.05353
331.8	0.1847	398.2	0.04414
334.5	0.168	401.4	0.03554
337.2	0.1528	404.7	0.02805
339.9	0.1401	407.9	0.02188
342.6	0.1305	411.1	0.01711
345.3	0.1245	414.4	0.01373
348	0.1222	417.6	0.01163
350.7	0.1234	420.8	0.01062
353.4	0.1278	424.1	0.01047
356.1	0.1348	427.3	0.01091
358.8	0.1439	430.6	0.01168
361.5	0.1544	433.8	0.01252
364.2	0.1657	437	0.01323
366.9	0.1773	440.3	0.01364
369.6	0.189	443.5	0.01363
372.3	0.2005	446.7	0.01317
375	0.212	450	0.01224
377.7	0.2236	453.2	0.01091
380.4	0.2355	456.5	0.009276
383.1	0.248	459.7	0.007459
385.8	0.2614	462.9	0.005599
388.5	0.2757	466.2	0.003836
391.2	0.2908	469.4	0.002301
393.9	0.3064	472.6	0.001102
396.6	0.322	475.9	0.0003222
399.3	0.3369	479.1	6.948e-06
402	0.3502	482.4	0.0001683
404.7	0.361	485.6	0.0007833
407.4	0.368	488.8	0.001798
410.1	0.3706	492.1	0.003134
412.8	0.3678	495.3	0.004695
415.5	0.3593	498.5	0.006372
418.2	0.3448	501.8	0.008059
420.8	0.3246	505	0.009652
423.5	0.2993	508.3	0.01106
426.2	0.2699	511.5	0.01221
428.9	0.2378	514.7	0.01306
431.6	0.2043	518	0.01356
434.3	0.1714	521.2	0.01372
437	0.1405	524.4	0.01355
439.7	0.1134	527.7	0.01308
442.4	0.09128	530.9	0.01235
445.1	0.07521	534.2	0.01143
447.8	0.06575	537.4	0.01036
450.5	0.06301	540.6	0.009213
453.2	0.06662	543.9	0.008042
455.9	0.07581	547.1	0.006895
458.6	0.08939	550.3	0.005812
461.3	0.1059	553.6	0.004825
464	0.1239	556.8	0.003952
466.7	0.1415	560.1	0.003203
469.4	0.1574	563.3	0.00258
472.1	0.1702	566.5	0.002076
474.8	0.1788	569.8	0.001681
477.5	0.1828	573	0.00138
480.2	0.1818	576.2	0.001158
482.9	0.176	579.5	0.001001
485.6	0.1659	582.7	0.0008955
488.3	0.1525	586	0.0008294
491	0.1366	589.2	0.0007947
493.7	0.1195	592.4	0.0007852
496.4	0.1023	595.7	0.000797
499.1	0.08596	598.9	0.0008275
501.8	0.07133	602.1	0.0008749
504.5	0.05898	605.4	0.0009372
507.2	0.04921	608.6	0.001012
509.9	0.04203	611.9	0.001097
512.6	0.03722	615.1	0.001186
515.3	0.03438	618.3	0.001275
518	0.03297	621.6	0.001356
520.7	0.03246	624.8	0.001424
523.4	0.03234	628	0.001472
526.1	0.03228	631.3	0.001494
528.8	0.0321	634.5	0.001487
531.5	0.03188	637.7	0.001448
534.2	0.0319	641	0.001378
536.9	0.03267	644.2	0.00128
539.6	0.03483	647.5	0.001157
542.2	0.03913	650.7	0.001018
544.9	0.04626	653.9	0.0008699
547.6	0.05683	657.2	0.0007218
550.3	0.07126	660.4	0.0005826
553	0.08967	663.6	0.0004602
555.7	0.1118	666.9	0.0003612
558.4	0.1372	670.1	0.0002901
561.1	0.1649	673.4	0.0002492
563.8	0.1937	676.6	0.0002381
566.5	0.2222	679.8	0.0002543
569.2	0.2487	683.1	0.0002929
571.9	0.2718	686.3	0.0003477
574.6	0.2899	689.5	0.0004112
577.3	0.3019	692.8	0.0004758
580	0.3069	696	0.0005342
582.7	0.3043	699.3	0.0005802
585.4	0.2943	702.5	0.000609
588.1	0.2772	705.7	0.0006177
590.8	0.2541	709	0.0006056
593.5	0.2263	712.2	0.0005739
596.2	0.1953	715.4	0.0005257
598.9	0.163	718.7	0.0004655
601.6	0.1312	721.9	0.0003988
604.3	0.1015	725.2	0.0003314
607	0.07539	728.4	0.0002691
609.7	0.05409	731.6	0.0002169
612.4	0.03828	734.9	0.0001784
615.1	0.02827	738.1	0.0001561
617.8	0.02387	741.3	0.0001508
620.5	0.02451	744.6	0.0001615
623.2	0.02925	747.8	0.0001859
625.9	0.03693	751.1	0.0002206
628.6	0.04622	754.3	0.0002613
631.3	0.05581	757.5	0.0003035
634	0.06447	760.8	0.0003428
636.7	0.07117	764	0.0003756
639.4	0.07515	767.2	0.0003988
642.1	0.076	770.5	0.000411
644.8	0.07364	773.7	0.0004115
647.5	0.0683	777	0.0004014
650.2	0.06052	780.2	0.0003825
652.9	0.05101	783.4	0.0003574
655.6	0.04062	786.7	0.0003294
658.3	0.03023	789.9	0.0003018
660.9	0.02064	793.1	0.0002776
663.6	0.01251	796.4	0.0002593
666.3	0.006308	799.6	0.0002486
669	0.00225	802.9	0.000246
671.7	0.0003143	806.1	0.0002512
674.4	0.0002503	809.3	0.0002629
677.1	0.001628	812.6	0.0002793
679.8	0.003899	815.8	0.0002977
682.5	0.006469	819	0.0003155
685.2	0.008777	822.3	0.0003303
687.9	0.01036	825.5	0.0003401
690.6	0.01093	828.8	0.0003435
693.3	0.01036	832	0.0003401
696	0.008777	835.2	0.0003303
698.7	0.006469	838.5	0.0003155
701.4	0.003899	841.7	0.0002977
704.1	0.001628	844.9	0.0002793
706.8	0.0002503	848.2	0.0002629
709.5	0.0003143	851.4	0.0002512
712.2	0.00225	854.6	0.000246
714.9	0.006308	857.9	0.0002486
717.6	0.01251	861.1	0.0002593
720.3	0.02064	864.4	0.0002776
723	0.03023	867.6	0.0003018
725.7	0.04062	870.8	0.0003294
728.4	0.05101	874.1	0.0003574
731.1	0.06052	877.3	0.0003825
733.8	0.0683	880.5	0.0004014
736.5	0.07364	883.8	0.0004115
739.2	0.076	887	0.000411
741.9	0.07515	890.3	0.0003988
744.6	0.07117	893.5	0.0003756
747.3	0.06447	896.7	0.0003428
750	0.05581	900	0.0003035
752.7	0.04622	903.2	0.0002613
755.4	0.03693	906.4	0.0002206
758.1	0.02925	909.7	0.0001859
760.8	0.02451	912.9	0.0001615
763.5	0.02387	916.2	0.0001508
766.2	0.02827	919.4	0.0001561
768.9	0.03828	922.6	0.0001784
771.6	0.05409	925.9	0.0002169
774.3	0.07539	929.1	0.0002691
777	0.1015	932.3	0.0003314
779.7	0.1312	935.6	0.0003988
782.3	0.163	938.8	0.0004655
785	0.1953	942.1	0.0005257
787.7	0.2263	945.3	0.0005739
790.4	0.2541	948.5	0.0006056
793.1	0.2772	951.8	0.0006177
795.8	0.2943	955	0.000609
798.5	0.3043	958.2	0.0005802
801.2	0.3069	961.5	0.0005342
803.9	0.3019	964.7	0.0004758
806.6	0.2899	968	0.0004112
809.3	0.2718	971.2	0.0003477
812	0.2487	974.4	0.0002929
814.7	0.2222	977.7	0.0002543
817.4	0.1937	980.9	0.0002381
820.1	0.1649	984.1	0.0002492
822.8	0.1372	987.4	0.0002901
825.5	0.1118	990.6	0.0003612
828.2	0.08967	993.9	0.0004602
830.9	0.07126	997.1	0.0005826
833.6	0.05683	1000	0.0007218
836.3	0.04626	1004	0.0008699
839	0.03913	1007	0.001018
841.7	0.03483	1010	0.001157
844.4	0.03267	1013	0.00128
847.1	0.0319	1017	0.001378
849.8	0.03188	1020	0.001448
852.5	0.0321	1023	0.001487
855.2	0.03228	1026	0.001494
857.9	0.03234	1029	0.001472
860.6	0.03246	1033	0.001424
863.3	0.03297	1036	0.001356
866	0.03438	1039	0.001275
868.7	0.03722	1042	0.001186
871.4	0.04203	1046	0.001097
874.1	0.04921	1049	0.001012
876.8	0.05898	1052	0.0009372
879.5	0.07133	1055	0.0008749
882.2	0.08596	1059	0.0008275
884.9	0.1023	1062	0.000797
887.6	0.1195	1065	0.0007852
890.3	0.1366	1068	0.0007947
893	0.1525	1072	0.0008294
895.7	0.1659	1075	0.0008955
898.4	0.176	1078	0.001001
901	0.1818	1081	0.001158
903.7	0.1828	1084	0.00138
906.4	0.1788	1088	0.001681
909.1	0.1702	1091	0.002076
911.8	0.1574	1094	0.00258
914.5	0.1415	1097	0.003203
917.2	0.1239	1101	0.003952
919.9	0.1059	1104	0.004825
922.6	0.08939	1107	0.005812
925.3	0.07581	1110	0.006895
928	0.06662	1114	0.008042
930.7	0.06301	1117	0.009213
933.4	0.06575	1120	0.01036
936.1	0.07521	1123	0.01143
938.8	0.09128	1127	0.01235
941.5	0.1134	1130	0.01308
944.2	0.1405	1133	0.01355
946.9	0.1714	1136	0.01372
949.6	0.2043	1140	0.01356
952.3	0.2378	1143	0.01306
955	0.2699	1146	0.01221
957.7	0.2993	1149	0.01106
960.4	0.3246	1152	0.009652
963.1	0.3448	1156	0.008059
965.8	0.3593	1159	0.006372
968.5	0.3678	1162	0.004695
971.2	0.3706	1165	0.003134
973.9	0.368	1169	0.001798
976.6	0.361	1172	0.0007833
979.3	0.3502	1175	0.0001683
982	0.3369	1178	6.948e-06
984.7	0.322	1182	0.0003222
987.4	0.3064	1185	0.001102
990.1	0.2908	1188	0.002301
992.8	0.2757	1191	0.003836
995.5	0.2614	1195	0.005599
998.2	0.248	1198	0.007459
1001	0.2355	1201	0.009276
1004	0.2236	1204	0.01091
1006	0.212	1208	0.01224
1009	0.2005	1211	0.01317
1012	0.189	1214	0.01363
1014	0.1773	1217	0.01364
1017	0.1657	1220	0.01323
1020	0.1544	1224	0.01252
1022	0.1439	1227	0.01168
1025	0.1348	1230	0.01091
1028	0.1278	1233	0.01047
1031	0.1234	1237	0.01062
1033	0.1222	1240	0.01163
1036	0.1245	1243	0.01373
1039	0.1305	1246	0.01711
1041	0.1401	1250	0.02188
1044	0.1528	1253	0.02805
1047	0.168	1256	0.03554
1049	0.1847	1259	0.04414
1052	0.2019	1263	0.05353
1055	0.2186	1266	0.06329
1058	0.2338	1269	0.07292
1060	0.2466	1272	0.08184
1063	0.2565	1275	0.08949
1066	0.2635	1279	0.0953
1068	0.2677	1282	0.0988
1071	0.2699	1285	0.09962
1074	0.2713	1288	0.09757
1076	0.2733	1292	0.09266
1079	0.2778	1295	0.08514
1082	0.2865	1298	0.0755
1084	0.3013	1301	0.0645
1087	0.3238	1305	0.05314
1090	0.355	1308	0.04264
1093	0.3956	1311	0.03436
1095	0.4455	1314	0.02979
1098	0.504	1318	0.03042
1101	0.5696	1321	0.03769
1103	0.6399	1324	0.05289
1106	0.7123	1327	0.07704
1109	0.7834	1331	0.1109
1111	0.8497	1334	0.1547
1114	0.9076	1337	0.2084
1117	0.9538	1340	0.2713
1120	0.9854	1343	0.3422
1122	1	1347	0.4196
1125	0.9962	1350	0.5014
1128	0.9735	1353	0.5851
1130	0.9323	1356	0.6681
1133	0.874	1360	0.7474
1136	0.8009	1363	0.8202
1138	0.7162	1366	0.8837
1141	0.6234	1369	0.9354
1144	0.5266	1373	0.973
1147	0.4299	1376	0.9949
1149	0.3373	1379	1
1152	0.2524	1382	0.9879
1155	0.1781	1386	0.9589
1157	0.1168	1389	0.9139
1160	0.06981	1392	0.8545
1163	0.03767	1395	0.783
1165	0.02001	1399	0.7019
1168	0.01564	1402	0.6143
1171	0.02272	1405	0.5234
1174	0.03889	1408	0.4325
1176	0.06145	1411	0.3448
1179	0.08763	1415	0.2632
1182	0.1147	1418	0.1902
1184	0.1403	1421	0.1278
1187	0.1622	1424	0.07741
1190	0.1791	1428	0.03975
1192	0.1899	1431	0.01493
1195	0.1942	1434	0.002407
1198	0.1923	1437	0.001062
1201	0.1847	1441	0.009286
1203	0.1724	1444	0.0251
1206	0.1568	1447	0.04628
1209	0.139	1450	0.07052
1211	0.1205	1454	0.09555
1214	0.1024	1457	0.1193
1217	0.08564	1460	0.1399
1219	0.07099	1463	0.1561
1222	0.05879	1466	0.1667
1225	0.04912	1470	0.1715
1227	0.04181	1473	0.1704
1230	0.03648	1476	0.1638
1233	0.03262	1479	0.1526
1236	0.02969	1483	0.138
1238	0.02719	1486	0.1211
1241	0.02476	1489	0.1035
1244	0.02218	1492	0.08648
1246	0.01946	1496	0.07121
1249	0.01682	1499	0.05866
1252	0.01467	1502	0.04949
1254	0.01359	1505	0.04397
1257	0.01424	1509	0.04206
1260	0.01731	1512	0.04334
1263	0.02342	1515	0.04709
1265	0.03307	1518	0.05241
1268	0.04655	1522	0.05822
1271	0.0639	1525	0.06344
1273	0.08486	1528	0.06707
1276	0.1089	1531	0.06829
1279	0.1352	1534	0.06656
1281	0.1628	1538	0.06169
1284	0.1905	1541	0.05387
1287	0.217	1544	0.04372
1290	0.241	1547	0.03221
1292	0.2614	1551	0.02065
1295	0.2773	1554	0.01062
1298	0.2878	1557	0.00382
1300	0.2926	1560	0.001958
1303	0.2915	1564	0.006638
1306	0.2846	1567	0.0192
1308	0.2726	1570	0.04062
1311	0.2561	1573	0.07138
1314	0.2361	1577	0.1114
1317	0.2137	1580	0.16
1319	0.1899	1583	0.216
1322	0.166	1586	0.2774
1325	0.1428	1590	0.3419
1327	0.1212	1593	0.4069
1330	0.1019	1596	0.4694
1333	0.08512	1599	0.5263
1335	0.07115	1602	0.5749
1338	0.0599	1606	0.6124
1341	0.05112	1609	0.6367
1343	0.04443	1612	0.6464
1346	0.03938	1615	0.6405
1349	0.03545	1619	0.619
1352	0.03219	1622	0.5828
1354	0.02917	1625	0.5334
1357	0.0261	1628	0.4733
1360	0.0228	1632	0.4052
1362	0.01922	1635	0.3328
1365	0.01542	1638	0.2597
1368	0.01157	1641	0.1897
1370	0.007897	1645	0.1265
1373	0.004676	1648	0.07345
1376	0.002156	1651	0.03339
1379	0.0005512	1654	0.008461

## Sheet: EDFig5i
Frequency (meV)	FFT Power Spectrum	Frequency theory (meV)	FFT Power Spectrum Theory
0	7.649e-34	0	2.574e-30
2.698	0.00104	3.237	0.01344
5.396	0.004128	6.475	0.05301
8.093	0.009169	9.712	0.1165
10.79	0.01601	12.95	0.2005
13.49	0.02442	16.19	0.3004
16.19	0.03415	19.42	0.4107
18.88	0.04491	22.66	0.5255
21.58	0.05638	25.9	0.6386
24.28	0.06827	29.14	0.7442
26.98	0.08035	32.37	0.8367
29.68	0.09248	35.61	0.9116
32.37	0.1047	38.85	0.9651
35.07	0.1171	42.08	0.9949
37.77	0.1301	45.32	1
40.47	0.1444	48.56	0.9805
43.16	0.1607	51.8	0.9381
45.86	0.18	55.03	0.8753
48.56	0.2035	58.27	0.7959
51.26	0.2322	61.51	0.704
53.96	0.2671	64.75	0.6044
56.65	0.3091	67.98	0.5019
59.35	0.3587	71.22	0.4013
62.05	0.4159	74.46	0.3067
64.75	0.48	77.7	0.2217
67.44	0.55	80.93	0.1491
70.14	0.6239	84.17	0.09078
72.84	0.6994	87.41	0.04758
75.54	0.7733	90.64	0.01944
78.23	0.8424	93.88	0.005407
80.93	0.903	97.12	0.003776
83.63	0.9515	100.4	0.01228
86.33	0.9848	103.6	0.02829
89.03	1	106.8	0.04898
91.72	0.9953	110.1	0.07159
94.42	0.9698	113.3	0.09355
97.12	0.9237	116.5	0.1127
99.82	0.8584	119.8	0.1274
102.5	0.7764	123	0.1364
105.2	0.6815	126.3	0.1394
107.9	0.5782	129.5	0.1364
110.6	0.4716	132.7	0.1279
113.3	0.3672	136	0.1151
116	0.2703	139.2	0.09918
118.7	0.1859	142.4	0.08167
121.4	0.118	145.7	0.0641
124.1	0.06984	148.9	0.04787
126.8	0.04311	152.2	0.03419
129.5	0.03825	155.4	0.02394
132.2	0.05422	158.6	0.01766
134.9	0.08867	161.9	0.01549
137.6	0.1381	165.1	0.0172
140.3	0.1981	168.3	0.02222
143	0.2637	171.6	0.02972
145.7	0.3298	174.8	0.0387
148.4	0.3914	178.1	0.04805
151.1	0.4441	181.3	0.05672
153.8	0.4844	184.5	0.06377
156.5	0.5096	187.8	0.06844
159.2	0.5185	191	0.07028
161.9	0.5109	194.2	0.06912
164.6	0.4879	197.5	0.06514
167.3	0.4514	200.7	0.05879
170	0.4044	204	0.05082
172.7	0.3503	207.2	0.04219
175.4	0.2925	210.4	0.03396
178.1	0.2346	213.7	0.02726
180.7	0.1799	216.9	0.02316
183.4	0.1308	220.1	0.0226
186.1	0.0894	223.4	0.02631
188.8	0.05677	226.6	0.03472
191.5	0.03329	229.8	0.048
194.2	0.01863	233.1	0.06596
196.9	0.01186	236.3	0.08809
199.6	0.01168	239.6	0.1136
202.3	0.01658	242.8	0.1415
205	0.02502	246	0.1705
207.7	0.03567	249.3	0.1995
210.4	0.04745	252.5	0.2269
213.1	0.05972	255.7	0.2517
215.8	0.07224	259	0.2727
218.5	0.08516	262.2	0.289
221.2	0.09895	265.5	0.2999
223.9	0.1143	268.7	0.305
226.6	0.132	271.9	0.3044
229.3	0.1526	275.2	0.2981
232	0.1766	278.4	0.2866
234.7	0.2041	281.6	0.2706
237.4	0.2348	284.9	0.2508
240.1	0.2681	288.1	0.2283
242.8	0.3029	291.4	0.204
245.5	0.3379	294.6	0.1789
248.2	0.3715	297.8	0.1539
250.9	0.4021	301.1	0.1298
253.6	0.4285	304.3	0.1072
256.3	0.4493	307.5	0.0866
259	0.464	310.8	0.06843
261.7	0.4722	314	0.0528
264.4	0.4742	317.3	0.03975
267.1	0.4708	320.5	0.02916
269.8	0.4633	323.7	0.02083
272.5	0.4531	327	0.01449
275.2	0.442	330.2	0.009828
277.9	0.4318	333.4	0.006533
280.6	0.424	336.7	0.004305
283.3	0.42	339.9	0.00288
286	0.4204	343.2	0.002042
288.7	0.4257	346.4	0.001626
291.4	0.4354	349.6	0.001521
294.1	0.4488	352.9	0.001659
296.8	0.4646	356.1	0.00201
299.5	0.4811	359.3	0.002565
302.1	0.4964	362.6	0.003327
304.8	0.5087	365.8	0.004297
307.5	0.5164	369.1	0.005465
310.2	0.518	372.3	0.006801
312.9	0.5128	375.5	0.008257
315.6	0.5003	378.8	0.009762
318.3	0.4809	382	0.01123
321	0.4553	385.2	0.01256
323.7	0.4249	388.5	0.01367
326.4	0.3913	391.7	0.01445
329.1	0.3564	395	0.01485
331.8	0.3223	398.2	0.01481
334.5	0.2908	401.4	0.01433
337.2	0.2633	404.7	0.01342
339.9	0.2411	407.9	0.01213
342.6	0.2249	411.1	0.01054
345.3	0.2146	414.4	0.008764
348	0.21	417.6	0.00691
350.7	0.2101	420.8	0.005102
353.4	0.2137	424.1	0.003453
356.1	0.2193	427.3	0.002062
358.8	0.2254	430.6	0.001003
361.5	0.2303	433.8	0.0003212
364.2	0.233	437	2.716e-05
366.9	0.2322	440.3	0.0001001
369.6	0.2275	443.5	0.0004891
372.3	0.2187	446.7	0.001119
375	0.2059	450	0.001898
377.7	0.19	453.2	0.002728
380.4	0.1718	456.5	0.00351
383.1	0.1523	459.7	0.004159
385.8	0.1329	462.9	0.004605
388.5	0.1146	466.2	0.004807
391.2	0.09847	469.4	0.004746
393.9	0.08519	472.6	0.004435
396.6	0.07522	475.9	0.003911
399.3	0.06867	479.1	0.003232
402	0.06533	482.4	0.002473
404.7	0.0647	485.6	0.001713
407.4	0.06608	488.8	0.001033
410.1	0.06866	492.1	0.0005042
412.8	0.07157	495.3	0.0001805
415.5	0.07399	498.5	9.638e-05
418.2	0.07525	501.8	0.0002617
420.8	0.07486	505	0.0006618
423.5	0.07255	508.3	0.001259
426.2	0.0683	511.5	0.001996
428.9	0.06228	514.7	0.002804
431.6	0.05487	518	0.003606
434.3	0.04656	521.2	0.004326
437	0.03789	524.4	0.004899
439.7	0.02943	527.7	0.005272
442.4	0.02165	530.9	0.005412
445.1	0.01493	534.2	0.00531
447.8	0.009503	537.4	0.004979
450.5	0.005459	540.6	0.004454
453.2	0.002744	543.9	0.003787
455.9	0.001192	547.1	0.003045
458.6	0.0005627	550.3	0.0023
461.3	0.0005869	553.6	0.001624
464	0.001015	556.8	0.00108
466.7	0.001656	560.1	0.0007199
469.4	0.002411	563.3	0.0005749
472.1	0.003282	566.5	0.0006562
474.8	0.004377	569.8	0.0009525
477.5	0.005887	573	0.001432
480.2	0.008057	576.2	0.002043
482.9	0.01114	579.5	0.002725
485.6	0.01535	582.7	0.003408
488.3	0.02082	586	0.004023
491	0.02755	589.2	0.004507
493.7	0.03542	592.4	0.00481
496.4	0.04412	595.7	0.0049
499.1	0.05323	598.9	0.004766
501.8	0.06218	602.1	0.004417
504.5	0.07035	605.4	0.003884
507.2	0.07711	608.6	0.003217
509.9	0.08186	611.9	0.002477
512.6	0.08414	615.1	0.001733
515.3	0.08364	618.3	0.001055
518	0.08026	621.6	0.000509
520.7	0.07414	624.8	0.0001459
523.4	0.06567	628	1.909e-06
526.1	0.05544	631.3	9.235e-05
528.8	0.0442	634.5	0.0004109
531.5	0.03285	637.7	0.0009302
534.2	0.0223	641	0.001604
536.9	0.01342	644.2	0.002371
539.6	0.006991	647.5	0.003163
542.2	0.003591	650.7	0.003907
544.9	0.003569	653.9	0.004536
547.6	0.007005	657.2	0.004992
550.3	0.0137	660.4	0.005235
553	0.02321	663.6	0.005241
555.7	0.03486	666.9	0.005011
558.4	0.04779	670.1	0.004566
561.1	0.06109	673.4	0.003946
563.8	0.07381	676.6	0.003209
566.5	0.08506	679.8	0.00242
569.2	0.0941	683.1	0.001653
571.9	0.1004	686.3	0.0009765
574.6	0.1036	689.5	0.000451
577.3	0.1036	692.8	0.0001236
580	0.1007	696	2.281e-05
582.7	0.09529	699.3	0.0001561
585.4	0.08786	702.5	0.0005094
588.1	0.07916	705.7	0.001049
590.8	0.06995	709	0.001723
593.5	0.06099	712.2	0.002468
596.2	0.05295	715.4	0.003215
598.9	0.04641	718.7	0.003895
601.6	0.04174	721.9	0.004443
604.3	0.03917	725.2	0.004811
607	0.0387	728.4	0.004963
609.7	0.04017	731.6	0.004886
612.4	0.04327	734.9	0.004588
615.1	0.04756	738.1	0.004096
617.8	0.05255	741.3	0.003457
620.5	0.05771	744.6	0.002729
623.2	0.06254	747.8	0.00198
625.9	0.0666	751.1	0.001279
628.6	0.06954	754.3	0.0006903
631.3	0.07115	757.5	0.0002681
634	0.07131	760.8	5.064e-05
636.7	0.07004	764	5.746e-05
639.4	0.06747	767.2	0.0002872
642.1	0.0638	770.5	0.0007178
644.8	0.05932	773.7	0.001309
647.5	0.05433	777	0.002005
650.2	0.04915	780.2	0.002741
652.9	0.04406	783.4	0.003449
655.6	0.03932	786.7	0.004063
658.3	0.03514	789.9	0.004526
660.9	0.03164	793.1	0.004795
663.6	0.0289	796.4	0.004845
666.3	0.02692	799.6	0.004673
669	0.02564	802.9	0.004292
671.7	0.02499	806.1	0.003741
674.4	0.02484	809.3	0.003068
677.1	0.02503	812.6	0.002338
679.8	0.02544	815.8	0.001617
682.5	0.02591	819	0.0009721
685.2	0.02635	822.3	0.0004636
687.9	0.02664	825.5	0.0001384
690.6	0.02675	828.8	2.651e-05
693.3	0.02664	832	0.0001384
696	0.02635	835.2	0.0004636
698.7	0.02591	838.5	0.0009721
701.4	0.02544	841.7	0.001617
704.1	0.02503	844.9	0.002338
706.8	0.02484	848.2	0.003068
709.5	0.02499	851.4	0.003741
712.2	0.02564	854.6	0.004292
714.9	0.02692	857.9	0.004673
717.6	0.0289	861.1	0.004845
720.3	0.03164	864.4	0.004795
723	0.03514	867.6	0.004526
725.7	0.03932	870.8	0.004063
728.4	0.04406	874.1	0.003449
731.1	0.04915	877.3	0.002741
733.8	0.05433	880.5	0.002005
736.5	0.05932	883.8	0.001309
739.2	0.0638	887	0.0007178
741.9	0.06747	890.3	0.0002872
744.6	0.07004	893.5	5.746e-05
747.3	0.07131	896.7	5.064e-05
750	0.07115	900	0.0002681
752.7	0.06954	903.2	0.0006903
755.4	0.0666	906.4	0.001279
758.1	0.06254	909.7	0.00198
760.8	0.05771	912.9	0.002729
763.5	0.05255	916.2	0.003457
766.2	0.04756	919.4	0.004096
768.9	0.04327	922.6	0.004588
771.6	0.04017	925.9	0.004886
774.3	0.0387	929.1	0.004963
777	0.03917	932.3	0.004811
779.7	0.04174	935.6	0.004443
782.3	0.04641	938.8	0.003895
785	0.05295	942.1	0.003215
787.7	0.06099	945.3	0.002468
790.4	0.06995	948.5	0.001723
793.1	0.07916	951.8	0.001049
795.8	0.08786	955	0.0005094
798.5	0.09529	958.2	0.0001561
801.2	0.1007	961.5	2.281e-05
803.9	0.1036	964.7	0.0001236
806.6	0.1036	968	0.000451
809.3	0.1004	971.2	0.0009765
812	0.0941	974.4	0.001653
814.7	0.08506	977.7	0.00242
817.4	0.07381	980.9	0.003209
820.1	0.06109	984.1	0.003946
822.8	0.04779	987.4	0.004566
825.5	0.03486	990.6	0.005011
828.2	0.02321	993.9	0.005241
830.9	0.0137	997.1	0.005235
833.6	0.007005	1000	0.004992
836.3	0.003569	1004	0.004536
839	0.003591	1007	0.003907
841.7	0.006991	1010	0.003163
844.4	0.01342	1013	0.002371
847.1	0.0223	1017	0.001604
849.8	0.03285	1020	0.0009302
852.5	0.0442	1023	0.0004109
855.2	0.05544	1026	9.235e-05
857.9	0.06567	1029	1.909e-06
860.6	0.07414	1033	0.0001459
863.3	0.08026	1036	0.000509
866	0.08364	1039	0.001055
868.7	0.08414	1042	0.001733
871.4	0.08186	1046	0.002477
874.1	0.07711	1049	0.003217
876.8	0.07035	1052	0.003884
879.5	0.06218	1055	0.004417
882.2	0.05323	1059	0.004766
884.9	0.04412	1062	0.0049
887.6	0.03542	1065	0.00481
890.3	0.02755	1068	0.004507
893	0.02082	1072	0.004023
895.7	0.01535	1075	0.003408
898.4	0.01114	1078	0.002725
901	0.008057	1081	0.002043
903.7	0.005887	1084	0.001432
906.4	0.004377	1088	0.0009525
909.1	0.003282	1091	0.0006562
911.8	0.002411	1094	0.0005749
914.5	0.001656	1097	0.0007199
917.2	0.001015	1101	0.00108
919.9	0.0005869	1104	0.001624
922.6	0.0005627	1107	0.0023
925.3	0.001192	1110	0.003045
928	0.002744	1114	0.003787
930.7	0.005459	1117	0.004454
933.4	0.009503	1120	0.004979
936.1	0.01493	1123	0.00531
938.8	0.02165	1127	0.005412
941.5	0.02943	1130	0.005272
944.2	0.03789	1133	0.004899
946.9	0.04656	1136	0.004326
949.6	0.05487	1140	0.003606
952.3	0.06228	1143	0.002804
955	0.0683	1146	0.001996
957.7	0.07255	1149	0.001259
960.4	0.07486	1152	0.0006618
963.1	0.07525	1156	0.0002617
965.8	0.07399	1159	9.638e-05
968.5	0.07157	1162	0.0001805
971.2	0.06866	1165	0.0005042
973.9	0.06608	1169	0.001033
976.6	0.0647	1172	0.001713
979.3	0.06533	1175	0.002473
982	0.06867	1178	0.003232
984.7	0.07522	1182	0.003911
987.4	0.08519	1185	0.004435
990.1	0.09847	1188	0.004746
992.8	0.1146	1191	0.004807
995.5	0.1329	1195	0.004605
998.2	0.1523	1198	0.004159
1001	0.1718	1201	0.00351
1004	0.19	1204	0.002728
1006	0.2059	1208	0.001898
1009	0.2187	1211	0.001119
1012	0.2275	1214	0.0004891
1014	0.2322	1217	0.0001001
1017	0.233	1220	2.716e-05
1020	0.2303	1224	0.0003212
1022	0.2254	1227	0.001003
1025	0.2193	1230	0.002062
1028	0.2137	1233	0.003453
1031	0.2101	1237	0.005102
1033	0.21	1240	0.00691
1036	0.2146	1243	0.008764
1039	0.2249	1246	0.01054
1041	0.2411	1250	0.01213
1044	0.2633	1253	0.01342
1047	0.2908	1256	0.01433
1049	0.3223	1259	0.01481
1052	0.3564	1263	0.01485
1055	0.3913	1266	0.01445
1058	0.4249	1269	0.01367
1060	0.4553	1272	0.01256
1063	0.4809	1275	0.01123
1066	0.5003	1279	0.009762
1068	0.5128	1282	0.008257
1071	0.518	1285	0.006801
1074	0.5164	1288	0.005465
1076	0.5087	1292	0.004297
1079	0.4964	1295	0.003327
1082	0.4811	1298	0.002565
1084	0.4646	1301	0.00201
1087	0.4488	1305	0.001659
1090	0.4354	1308	0.001521
1093	0.4257	1311	0.001626
1095	0.4204	1314	0.002042
1098	0.42	1318	0.00288
1101	0.424	1321	0.004305
1103	0.4318	1324	0.006533
1106	0.442	1327	0.009828
1109	0.4531	1331	0.01449
1111	0.4633	1334	0.02083
1114	0.4708	1337	0.02916
1117	0.4742	1340	0.03975
1120	0.4722	1343	0.0528
1122	0.464	1347	0.06843
1125	0.4493	1350	0.0866
1128	0.4285	1353	0.1072
1130	0.4021	1356	0.1298
1133	0.3715	1360	0.1539
1136	0.3379	1363	0.1789
1138	0.3029	1366	0.204
1141	0.2681	1369	0.2283
1144	0.2348	1373	0.2508
1147	0.2041	1376	0.2706
1149	0.1766	1379	0.2866
1152	0.1526	1382	0.2981
1155	0.132	1386	0.3044
1157	0.1143	1389	0.305
1160	0.09895	1392	0.2999
1163	0.08516	1395	0.289
1165	0.07224	1399	0.2727
1168	0.05972	1402	0.2517
1171	0.04745	1405	0.2269
1174	0.03567	1408	0.1995
1176	0.02502	1411	0.1705
1179	0.01658	1415	0.1415
1182	0.01168	1418	0.1136
1184	0.01186	1421	0.08809
1187	0.01863	1424	0.06596
1190	0.03329	1428	0.048
1192	0.05677	1431	0.03472
1195	0.0894	1434	0.02631
1198	0.1308	1437	0.0226
1201	0.1799	1441	0.02316
1203	0.2346	1444	0.02726
1206	0.2925	1447	0.03396
1209	0.3503	1450	0.04219
1211	0.4044	1454	0.05082
1214	0.4514	1457	0.05879
1217	0.4879	1460	0.06514
1219	0.5109	1463	0.06912
1222	0.5185	1466	0.07028
1225	0.5096	1470	0.06844
1227	0.4844	1473	0.06377
1230	0.4441	1476	0.05672
1233	0.3914	1479	0.04805
1236	0.3298	1483	0.0387
1238	0.2637	1486	0.02972
1241	0.1981	1489	0.02222
1244	0.1381	1492	0.0172
1246	0.08867	1496	0.01549
1249	0.05422	1499	0.01766
1252	0.03825	1502	0.02394
1254	0.04311	1505	0.03419
1257	0.06984	1509	0.04787
1260	0.118	1512	0.0641
1263	0.1859	1515	0.08167
1265	0.2703	1518	0.09918
1268	0.3672	1522	0.1151
1271	0.4716	1525	0.1279
1273	0.5782	1528	0.1364
1276	0.6815	1531	0.1394
1279	0.7764	1534	0.1364
1281	0.8584	1538	0.1274
1284	0.9237	1541	0.1127
1287	0.9698	1544	0.09355
1290	0.9953	1547	0.07159
1292	1	1551	0.04898
1295	0.9848	1554	0.02829
1298	0.9515	1557	0.01228
1300	0.903	1560	0.003776
1303	0.8424	1564	0.005407
1306	0.7733	1567	0.01944
1308	0.6994	1570	0.04758
1311	0.6239	1573	0.09078
1314	0.55	1577	0.1491
1317	0.48	1580	0.2217
1319	0.4159	1583	0.3067
1322	0.3587	1586	0.4013
1325	0.3091	1590	0.5019
1327	0.2671	1593	0.6044
1330	0.2322	1596	0.704
1333	0.2035	1599	0.7959
1335	0.18	1602	0.8753
1338	0.1607	1606	0.9381
1341	0.1444	1609	0.9805
1343	0.1301	1612	1
1346	0.1171	1615	0.9949
1349	0.1047	1619	0.9651
1352	0.09248	1622	0.9116
1354	0.08035	1625	0.8367
1357	0.06827	1628	0.7442
1360	0.05638	1632	0.6386
1362	0.04491	1635	0.5255
1365	0.03415	1638	0.4107
1368	0.02442	1641	0.3004
1370	0.01601	1645	0.2005
1373	0.009169	1648	0.1165
1376	0.004128	1651	0.05301
1379	0.00104	1654	0.01344
